# Supplementary material for: Draft genome sequences of two opportunistic pathogenic strains of Staphylococcus cohnii isolated from human patients
Source: Stand Genomic Sci. 2017 Aug 31;12:49. doi: 10.1186/s40793-017-0263-1 (PMC5580220; doi:10.1186/s40793-017-0263-1)
Supplement: Supplementary file 1 — Comparison of the functioning parts of strain SC-57 and SC-532. (XLSX 85 kb) [file 40793_2017_263_MOESM1_ESM.xlsx]

## Sheet: Additional file 1
Additional file 1. Comparasion of the functioning parts of SC-57 and SC-532. The table below will list all genes which were associated with a subsytem in the respective organism. The first column will allow you to filter those that are unique to one organism, to the other, or common to both
Presence	Category	Subcategory	Subsystem	Role
SC-57 and SC-532	Amino Acids and Derivatives	Alanine, serine, and glycine	Alanine biosynthesis	Alanine racemase (EC 5.1.1.1)
SC-57 and SC-532	Amino Acids and Derivatives	Alanine, serine, and glycine	Alanine biosynthesis	Branched-chain amino acid aminotransferase (EC 2.6.1.42)
SC-57 and SC-532	Amino Acids and Derivatives	Alanine, serine, and glycine	Alanine biosynthesis	Cysteine desulfurase (EC 2.8.1.7)
SC-57 and SC-532	Amino Acids and Derivatives	Alanine, serine, and glycine	Alanine biosynthesis	Cysteine desulfurase (EC 2.8.1.7), SufS subfamily
SC-57 and SC-532	Amino Acids and Derivatives	Alanine, serine, and glycine	Alanine biosynthesis	Iron-sulfur cluster regulator IscR
SC-57 and SC-532	Amino Acids and Derivatives	Alanine, serine, and glycine	Glycine Biosynthesis	2-amino-3-ketobutyrate coenzyme A ligase (EC 2.3.1.29)
SC-57 and SC-532	Amino Acids and Derivatives	Alanine, serine, and glycine	Glycine Biosynthesis	L-threonine 3-dehydrogenase (EC 1.1.1.103)
SC-57 and SC-532	Amino Acids and Derivatives	Alanine, serine, and glycine	Glycine Biosynthesis	Serine hydroxymethyltransferase (EC 2.1.2.1)
SC-57 and SC-532	Amino Acids and Derivatives	Alanine, serine, and glycine	Glycine and Serine Utilization	2-amino-3-ketobutyrate coenzyme A ligase (EC 2.3.1.29)
SC-57 and SC-532	Amino Acids and Derivatives	Alanine, serine, and glycine	Glycine and Serine Utilization	Aminomethyltransferase (glycine cleavage system T protein) (EC 2.1.2.10)
SC-57 and SC-532	Amino Acids and Derivatives	Alanine, serine, and glycine	Glycine and Serine Utilization	D-3-phosphoglycerate dehydrogenase (EC 1.1.1.95)
SC-57 and SC-532	Amino Acids and Derivatives	Alanine, serine, and glycine	Glycine and Serine Utilization	D-serine dehydratase (EC 4.3.1.18)
SC-57 and SC-532	Amino Acids and Derivatives	Alanine, serine, and glycine	Glycine and Serine Utilization	D-serine/D-alanine/glycine transporter
SC-57 and SC-532	Amino Acids and Derivatives	Alanine, serine, and glycine	Glycine and Serine Utilization	Glycerate kinase (EC 2.7.1.31)
SC-57 and SC-532	Amino Acids and Derivatives	Alanine, serine, and glycine	Glycine and Serine Utilization	Glycine cleavage system H protein
SC-57 and SC-532	Amino Acids and Derivatives	Alanine, serine, and glycine	Glycine and Serine Utilization	Glycine dehydrogenase [decarboxylating] (glycine cleavage system P1 protein) (EC 1.4.4.2)
SC-57 and SC-532	Amino Acids and Derivatives	Alanine, serine, and glycine	Glycine and Serine Utilization	Glycine dehydrogenase [decarboxylating] (glycine cleavage system P2 protein) (EC 1.4.4.2)
SC-57 and SC-532	Amino Acids and Derivatives	Alanine, serine, and glycine	Glycine and Serine Utilization	L-serine dehydratase, alpha subunit (EC 4.3.1.17)
SC-57 and SC-532	Amino Acids and Derivatives	Alanine, serine, and glycine	Glycine and Serine Utilization	L-serine dehydratase, beta subunit (EC 4.3.1.17)
SC-57 and SC-532	Amino Acids and Derivatives	Alanine, serine, and glycine	Glycine and Serine Utilization	Phosphoserine phosphatase (EC 3.1.3.3)
SC-57 and SC-532	Amino Acids and Derivatives	Alanine, serine, and glycine	Glycine and Serine Utilization	Serine hydroxymethyltransferase (EC 2.1.2.1)
SC-57 and SC-532	Amino Acids and Derivatives	Alanine, serine, and glycine	Glycine and Serine Utilization	Seryl-tRNA synthetase (EC 6.1.1.11)
SC-57 and SC-532	Amino Acids and Derivatives	Alanine, serine, and glycine	Glycine cleavage system	Aminomethyltransferase (glycine cleavage system T protein) (EC 2.1.2.10)
SC-57 and SC-532	Amino Acids and Derivatives	Alanine, serine, and glycine	Glycine cleavage system	Glycine cleavage system H protein
SC-57 and SC-532	Amino Acids and Derivatives	Alanine, serine, and glycine	Glycine cleavage system	Glycine dehydrogenase [decarboxylating] (glycine cleavage system P1 protein) (EC 1.4.4.2)
SC-57 and SC-532	Amino Acids and Derivatives	Alanine, serine, and glycine	Glycine cleavage system	Glycine dehydrogenase [decarboxylating] (glycine cleavage system P2 protein) (EC 1.4.4.2)
SC-57 and SC-532	Amino Acids and Derivatives	Alanine, serine, and glycine	Glycine cleavage system	Sodium/glycine symporter GlyP
SC-57 and SC-532	Amino Acids and Derivatives	Alanine, serine, and glycine	Serine Biosynthesis	D-3-phosphoglycerate dehydrogenase (EC 1.1.1.95)
SC-57 and SC-532	Amino Acids and Derivatives	Alanine, serine, and glycine	Serine Biosynthesis	Phosphoserine aminotransferase, putative (EC 2.6.1.52)
SC-57 and SC-532	Amino Acids and Derivatives	Alanine, serine, and glycine	Serine Biosynthesis	Phosphoserine phosphatase (EC 3.1.3.3)
SC-57 and SC-532	Amino Acids and Derivatives	Alanine, serine, and glycine	Serine Biosynthesis	Serine hydroxymethyltransferase (EC 2.1.2.1)
SC-57 and SC-532	Amino Acids and Derivatives	Arginine; urea cycle, polyamines	Arginine Biosynthesis -- gjo	Acetylglutamate kinase (EC 2.7.2.8)
SC-57 and SC-532	Amino Acids and Derivatives	Arginine; urea cycle, polyamines	Arginine Biosynthesis -- gjo	Acetylornithine aminotransferase 1 (EC 2.6.1.11)
SC-57 and SC-532	Amino Acids and Derivatives	Arginine; urea cycle, polyamines	Arginine Biosynthesis -- gjo	Acetylornithine deacetylase (EC 3.5.1.16)
SC-57 and SC-532	Amino Acids and Derivatives	Arginine; urea cycle, polyamines	Arginine Biosynthesis -- gjo	Arginine pathway regulatory protein ArgR, repressor of arg regulon
SC-57 and SC-532	Amino Acids and Derivatives	Arginine; urea cycle, polyamines	Arginine Biosynthesis -- gjo	Argininosuccinate lyase (EC 4.3.2.1)
SC-57 and SC-532	Amino Acids and Derivatives	Arginine; urea cycle, polyamines	Arginine Biosynthesis -- gjo	Argininosuccinate synthase (EC 6.3.4.5)
SC-57 and SC-532	Amino Acids and Derivatives	Arginine; urea cycle, polyamines	Arginine Biosynthesis -- gjo	Glutamate N-acetyltransferase (EC 2.3.1.35)
SC-57 and SC-532	Amino Acids and Derivatives	Arginine; urea cycle, polyamines	Arginine Biosynthesis -- gjo	N-acetyl-gamma-glutamyl-phosphate reductase (EC 1.2.1.38)
SC-57 and SC-532	Amino Acids and Derivatives	Arginine; urea cycle, polyamines	Arginine Biosynthesis -- gjo	N-acetylglutamate synthase (EC 2.3.1.1)
SC-57 and SC-532	Amino Acids and Derivatives	Arginine; urea cycle, polyamines	Arginine Biosynthesis -- gjo	Ornithine carbamoyltransferase (EC 2.1.3.3)
SC-57 and SC-532	Amino Acids and Derivatives	Arginine; urea cycle, polyamines	Arginine Biosynthesis -- gjo	Predicted arginine uptake transporter
SC-57 and SC-532	Amino Acids and Derivatives	Arginine; urea cycle, polyamines	Arginine Biosynthesis extended	Acetylglutamate kinase (EC 2.7.2.8)
SC-57 and SC-532	Amino Acids and Derivatives	Arginine; urea cycle, polyamines	Arginine Biosynthesis extended	Acetylornithine aminotransferase 1 (EC 2.6.1.11)
SC-57 and SC-532	Amino Acids and Derivatives	Arginine; urea cycle, polyamines	Arginine Biosynthesis extended	Acetylornithine deacetylase (EC 3.5.1.16)
SC-57 and SC-532	Amino Acids and Derivatives	Arginine; urea cycle, polyamines	Arginine Biosynthesis extended	Arginine pathway regulatory protein ArgR, repressor of arg regulon
SC-57 and SC-532	Amino Acids and Derivatives	Arginine; urea cycle, polyamines	Arginine Biosynthesis extended	Argininosuccinate lyase (EC 4.3.2.1)
SC-57 and SC-532	Amino Acids and Derivatives	Arginine; urea cycle, polyamines	Arginine Biosynthesis extended	Argininosuccinate synthase (EC 6.3.4.5)
SC-57 and SC-532	Amino Acids and Derivatives	Arginine; urea cycle, polyamines	Arginine Biosynthesis extended	Glutamate N-acetyltransferase (EC 2.3.1.35)
SC-57 and SC-532	Amino Acids and Derivatives	Arginine; urea cycle, polyamines	Arginine Biosynthesis extended	N-acetyl-gamma-glutamyl-phosphate reductase (EC 1.2.1.38)
SC-57 and SC-532	Amino Acids and Derivatives	Arginine; urea cycle, polyamines	Arginine Biosynthesis extended	N-acetylglutamate synthase (EC 2.3.1.1)
SC-57 and SC-532	Amino Acids and Derivatives	Arginine; urea cycle, polyamines	Arginine Biosynthesis extended	Ornithine carbamoyltransferase (EC 2.1.3.3)
SC-57 and SC-532	Amino Acids and Derivatives	Arginine; urea cycle, polyamines	Arginine Biosynthesis extended	Predicted arginine uptake transporter
SC-57 and SC-532	Amino Acids and Derivatives	Arginine; urea cycle, polyamines	Arginine Deiminase Pathway	Arginine pathway regulatory protein ArgR, repressor of arg regulon
SC-57 and SC-532	Amino Acids and Derivatives	Arginine; urea cycle, polyamines	Arginine Deiminase Pathway	Arginine/ornithine antiporter ArcD
SC-57 and SC-532	Amino Acids and Derivatives	Arginine; urea cycle, polyamines	Arginine Deiminase Pathway	Carbamate kinase (EC 2.7.2.2)
SC-57 and SC-532	Amino Acids and Derivatives	Arginine; urea cycle, polyamines	Arginine Deiminase Pathway	Ornithine carbamoyltransferase (EC 2.1.3.3)
SC-57 and SC-532	Amino Acids and Derivatives	Arginine; urea cycle, polyamines	Arginine and Ornithine Degradation	Arginase (EC 3.5.3.1)
SC-57 and SC-532	Amino Acids and Derivatives	Arginine; urea cycle, polyamines	Arginine and Ornithine Degradation	Arginine decarboxylase (EC 4.1.1.19)
SC-57 and SC-532	Amino Acids and Derivatives	Arginine; urea cycle, polyamines	Arginine and Ornithine Degradation	Arginine pathway regulatory protein ArgR, repressor of arg regulon
SC-57 and SC-532	Amino Acids and Derivatives	Arginine; urea cycle, polyamines	Arginine and Ornithine Degradation	Arginine utilization protein RocB
SC-57 and SC-532	Amino Acids and Derivatives	Arginine; urea cycle, polyamines	Arginine and Ornithine Degradation	Arginine/ornithine antiporter ArcD
SC-57 and SC-532	Amino Acids and Derivatives	Arginine; urea cycle, polyamines	Arginine and Ornithine Degradation	Carbamate kinase (EC 2.7.2.2)
SC-57 and SC-532	Amino Acids and Derivatives	Arginine; urea cycle, polyamines	Arginine and Ornithine Degradation	Ornithine aminotransferase (EC 2.6.1.13)
SC-57 and SC-532	Amino Acids and Derivatives	Arginine; urea cycle, polyamines	Arginine and Ornithine Degradation	Ornithine carbamoyltransferase (EC 2.1.3.3)
SC-57 and SC-532	Amino Acids and Derivatives	Arginine; urea cycle, polyamines	Arginine and Ornithine Degradation	Ornithine cyclodeaminase (EC 4.3.1.12)
SC-57 and SC-532	Amino Acids and Derivatives	Arginine; urea cycle, polyamines	Polyamine Metabolism	5&#39;-methylthioadenosine nucleosidase (EC 3.2.2.16)
SC-57 and SC-532	Amino Acids and Derivatives	Arginine; urea cycle, polyamines	Polyamine Metabolism	ABC transporter, periplasmic spermidine putrescine-binding protein PotD (TC 3.A.1.11.1)
SC-57 and SC-532	Amino Acids and Derivatives	Arginine; urea cycle, polyamines	Polyamine Metabolism	Arginine decarboxylase (EC 4.1.1.19)
SC-57 and SC-532	Amino Acids and Derivatives	Arginine; urea cycle, polyamines	Polyamine Metabolism	Arginine/ornithine antiporter ArcD
SC-57 and SC-532	Amino Acids and Derivatives	Arginine; urea cycle, polyamines	Polyamine Metabolism	Carbamate kinase (EC 2.7.2.2)
SC-57 and SC-532	Amino Acids and Derivatives	Arginine; urea cycle, polyamines	Polyamine Metabolism	Putrescine transport ATP-binding protein PotA (TC 3.A.1.11.1)
SC-57 and SC-532	Amino Acids and Derivatives	Arginine; urea cycle, polyamines	Polyamine Metabolism	Spermidine N1-acetyltransferase (EC 2.3.1.57)
SC-57 and SC-532	Amino Acids and Derivatives	Arginine; urea cycle, polyamines	Polyamine Metabolism	Spermidine Putrescine ABC transporter permease component PotB (TC 3.A.1.11.1)
SC-57 and SC-532	Amino Acids and Derivatives	Arginine; urea cycle, polyamines	Polyamine Metabolism	Spermidine Putrescine ABC transporter permease component potC (TC_3.A.1.11.1)
SC-57 and SC-532	Amino Acids and Derivatives	Arginine; urea cycle, polyamines	Polyamine Metabolism	Transcriptional regulator, MerR family, near polyamine transporter
SC-57 and SC-532	Amino Acids and Derivatives	Arginine; urea cycle, polyamines	Putrescine utilization pathways	Gamma-aminobutyrate:alpha-ketoglutarate aminotransferase (EC 2.6.1.19)
SC-57 and SC-532	Amino Acids and Derivatives	Arginine; urea cycle, polyamines	Urea carboxylase and Allophanate hydrolase cluster	Allophanate hydrolase 2 subunit 1 (EC 3.5.1.54)
SC-57 and SC-532	Amino Acids and Derivatives	Arginine; urea cycle, polyamines	Urea carboxylase and Allophanate hydrolase cluster	Allophanate hydrolase 2 subunit 2 (EC 3.5.1.54)
SC-57 and SC-532	Amino Acids and Derivatives	Arginine; urea cycle, polyamines	Urea carboxylase and Allophanate hydrolase cluster	Biotin carboxyl carrier protein
SC-57 and SC-532	Amino Acids and Derivatives	Arginine; urea cycle, polyamines	Urea carboxylase and Allophanate hydrolase cluster	Biotin carboxylase (EC 6.3.4.14)
SC-57 and SC-532	Amino Acids and Derivatives	Arginine; urea cycle, polyamines	Urea carboxylase and Allophanate hydrolase cluster	Lactam utilization protein LamB
SC-57 and SC-532	Amino Acids and Derivatives	Arginine; urea cycle, polyamines	Urea decomposition	Eukaryotic-type low-affinity urea transporter
SC-57 and SC-532	Amino Acids and Derivatives	Arginine; urea cycle, polyamines	Urea decomposition	Urease accessory protein UreD
SC-57 and SC-532	Amino Acids and Derivatives	Arginine; urea cycle, polyamines	Urea decomposition	Urease accessory protein UreE
SC-57 and SC-532	Amino Acids and Derivatives	Arginine; urea cycle, polyamines	Urea decomposition	Urease accessory protein UreF
SC-57 and SC-532	Amino Acids and Derivatives	Arginine; urea cycle, polyamines	Urea decomposition	Urease accessory protein UreG
SC-57 and SC-532	Amino Acids and Derivatives	Arginine; urea cycle, polyamines	Urea decomposition	Urease alpha subunit (EC 3.5.1.5)
SC-57 and SC-532	Amino Acids and Derivatives	Arginine; urea cycle, polyamines	Urea decomposition	Urease beta subunit (EC 3.5.1.5)
SC-57 and SC-532	Amino Acids and Derivatives	Arginine; urea cycle, polyamines	Urea decomposition	Urease gamma subunit (EC 3.5.1.5)
SC-57 and SC-532	Amino Acids and Derivatives	Arginine; urea cycle, polyamines	Urease subunits	Urease accessory protein UreD
SC-57 and SC-532	Amino Acids and Derivatives	Arginine; urea cycle, polyamines	Urease subunits	Urease accessory protein UreE
SC-57 and SC-532	Amino Acids and Derivatives	Arginine; urea cycle, polyamines	Urease subunits	Urease accessory protein UreF
SC-57 and SC-532	Amino Acids and Derivatives	Arginine; urea cycle, polyamines	Urease subunits	Urease accessory protein UreG
SC-57 and SC-532	Amino Acids and Derivatives	Arginine; urea cycle, polyamines	Urease subunits	Urease alpha subunit (EC 3.5.1.5)
SC-57 and SC-532	Amino Acids and Derivatives	Arginine; urea cycle, polyamines	Urease subunits	Urease beta subunit (EC 3.5.1.5)
SC-57 and SC-532	Amino Acids and Derivatives	Arginine; urea cycle, polyamines	Urease subunits	Urease gamma subunit (EC 3.5.1.5)
SC-57 and SC-532	Amino Acids and Derivatives	Aromatic amino acids and derivatives	Chorismate: Intermediate for synthesis of Tryptophan, PAPA antibiotics, PABA, 3-hydroxyanthranilate and more.	Aminodeoxychorismate lyase (EC 4.1.3.38)
SC-57 and SC-532	Amino Acids and Derivatives	Aromatic amino acids and derivatives	Chorismate: Intermediate for synthesis of Tryptophan, PAPA antibiotics, PABA, 3-hydroxyanthranilate and more.	Anthranilate phosphoribosyltransferase (EC 2.4.2.18)
SC-57 and SC-532	Amino Acids and Derivatives	Aromatic amino acids and derivatives	Chorismate: Intermediate for synthesis of Tryptophan, PAPA antibiotics, PABA, 3-hydroxyanthranilate and more.	Anthranilate synthase, amidotransferase component (EC 4.1.3.27)
SC-57 and SC-532	Amino Acids and Derivatives	Aromatic amino acids and derivatives	Chorismate: Intermediate for synthesis of Tryptophan, PAPA antibiotics, PABA, 3-hydroxyanthranilate and more.	Anthranilate synthase, aminase component (EC 4.1.3.27)
SC-57 and SC-532	Amino Acids and Derivatives	Aromatic amino acids and derivatives	Chorismate: Intermediate for synthesis of Tryptophan, PAPA antibiotics, PABA, 3-hydroxyanthranilate and more.	Indole-3-glycerol phosphate synthase (EC 4.1.1.48)
SC-57 and SC-532	Amino Acids and Derivatives	Aromatic amino acids and derivatives	Chorismate: Intermediate for synthesis of Tryptophan, PAPA antibiotics, PABA, 3-hydroxyanthranilate and more.	Para-aminobenzoate synthase, amidotransferase component (EC 2.6.1.85)
SC-57 and SC-532	Amino Acids and Derivatives	Aromatic amino acids and derivatives	Chorismate: Intermediate for synthesis of Tryptophan, PAPA antibiotics, PABA, 3-hydroxyanthranilate and more.	Para-aminobenzoate synthase, aminase component (EC 2.6.1.85)
SC-57 and SC-532	Amino Acids and Derivatives	Aromatic amino acids and derivatives	Chorismate: Intermediate for synthesis of Tryptophan, PAPA antibiotics, PABA, 3-hydroxyanthranilate and more.	Phosphoribosylanthranilate isomerase (EC 5.3.1.24)
SC-57 and SC-532	Amino Acids and Derivatives	Aromatic amino acids and derivatives	Chorismate: Intermediate for synthesis of Tryptophan, PAPA antibiotics, PABA, 3-hydroxyanthranilate and more.	Phosphoribosylformimino-5-aminoimidazole carboxamide ribotide isomerase (EC 5.3.1.16)
SC-57 and SC-532	Amino Acids and Derivatives	Aromatic amino acids and derivatives	Chorismate: Intermediate for synthesis of Tryptophan, PAPA antibiotics, PABA, 3-hydroxyanthranilate and more.	Tryptophan synthase alpha chain (EC 4.2.1.20)
SC-57 and SC-532	Amino Acids and Derivatives	Aromatic amino acids and derivatives	Chorismate: Intermediate for synthesis of Tryptophan, PAPA antibiotics, PABA, 3-hydroxyanthranilate and more.	Tryptophan synthase beta chain (EC 4.2.1.20)
SC-57 and SC-532	Amino Acids and Derivatives	Aromatic amino acids and derivatives	Chorismate Synthesis	2-keto-3-deoxy-D-arabino-heptulosonate-7-phosphate synthase I beta (EC 2.5.1.54)
SC-57 and SC-532	Amino Acids and Derivatives	Aromatic amino acids and derivatives	Chorismate Synthesis	3-dehydroquinate dehydratase I (EC 4.2.1.10)
SC-57 and SC-532	Amino Acids and Derivatives	Aromatic amino acids and derivatives	Chorismate Synthesis	3-dehydroquinate synthase (EC 4.2.3.4)
SC-57 and SC-532	Amino Acids and Derivatives	Aromatic amino acids and derivatives	Chorismate Synthesis	5-Enolpyruvylshikimate-3-phosphate synthase (EC 2.5.1.19)
SC-57 and SC-532	Amino Acids and Derivatives	Aromatic amino acids and derivatives	Chorismate Synthesis	Chorismate mutase I (EC 5.4.99.5)
SC-57 and SC-532	Amino Acids and Derivatives	Aromatic amino acids and derivatives	Chorismate Synthesis	Chorismate synthase (EC 4.2.3.5)
SC-57 and SC-532	Amino Acids and Derivatives	Aromatic amino acids and derivatives	Chorismate Synthesis	Prephenate dehydratase (EC 4.2.1.51)
SC-57 and SC-532	Amino Acids and Derivatives	Aromatic amino acids and derivatives	Chorismate Synthesis	Prephenate dehydrogenase (EC 1.3.1.12)
SC-57 and SC-532	Amino Acids and Derivatives	Aromatic amino acids and derivatives	Chorismate Synthesis	Shikimate 5-dehydrogenase I alpha (EC 1.1.1.25)
SC-57 and SC-532	Amino Acids and Derivatives	Aromatic amino acids and derivatives	Chorismate Synthesis	Shikimate kinase I (EC 2.7.1.71)
SC-57 and SC-532	Amino Acids and Derivatives	Aromatic amino acids and derivatives	Common Pathway For Synthesis of Aromatic Compounds (DAHP synthase to chorismate)	2-keto-3-deoxy-D-arabino-heptulosonate-7-phosphate synthase I beta (EC 2.5.1.54)
SC-57 and SC-532	Amino Acids and Derivatives	Aromatic amino acids and derivatives	Common Pathway For Synthesis of Aromatic Compounds (DAHP synthase to chorismate)	3-dehydroquinate dehydratase I (EC 4.2.1.10)
SC-57 and SC-532	Amino Acids and Derivatives	Aromatic amino acids and derivatives	Common Pathway For Synthesis of Aromatic Compounds (DAHP synthase to chorismate)	3-dehydroquinate synthase (EC 4.2.3.4)
SC-57 and SC-532	Amino Acids and Derivatives	Aromatic amino acids and derivatives	Common Pathway For Synthesis of Aromatic Compounds (DAHP synthase to chorismate)	5-Enolpyruvylshikimate-3-phosphate synthase (EC 2.5.1.19)
SC-57 and SC-532	Amino Acids and Derivatives	Aromatic amino acids and derivatives	Common Pathway For Synthesis of Aromatic Compounds (DAHP synthase to chorismate)	Chorismate synthase (EC 4.2.3.5)
SC-57 and SC-532	Amino Acids and Derivatives	Aromatic amino acids and derivatives	Common Pathway For Synthesis of Aromatic Compounds (DAHP synthase to chorismate)	Shikimate 5-dehydrogenase I alpha (EC 1.1.1.25)
SC-57 and SC-532	Amino Acids and Derivatives	Aromatic amino acids and derivatives	Common Pathway For Synthesis of Aromatic Compounds (DAHP synthase to chorismate)	Shikimate kinase I (EC 2.7.1.71)
SC-57 and SC-532	Amino Acids and Derivatives	Aromatic amino acids and derivatives	Phenylalanine and Tyrosine Branches from Chorismate	Biosynthetic Aromatic amino acid aminotransferase beta (EC 2.6.1.57)
SC-57 and SC-532	Amino Acids and Derivatives	Aromatic amino acids and derivatives	Phenylalanine and Tyrosine Branches from Chorismate	Chorismate mutase I (EC 5.4.99.5)
SC-57 and SC-532	Amino Acids and Derivatives	Aromatic amino acids and derivatives	Phenylalanine and Tyrosine Branches from Chorismate	Prephenate dehydratase (EC 4.2.1.51)
SC-57 and SC-532	Amino Acids and Derivatives	Aromatic amino acids and derivatives	Phenylalanine and Tyrosine Branches from Chorismate	Prephenate dehydrogenase (EC 1.3.1.12)
SC-57 and SC-532	Amino Acids and Derivatives	Aromatic amino acids and derivatives	Tryptophan synthesis	Aminodeoxychorismate lyase (EC 4.1.3.38)
SC-57 and SC-532	Amino Acids and Derivatives	Aromatic amino acids and derivatives	Tryptophan synthesis	Anthranilate phosphoribosyltransferase (EC 2.4.2.18)
SC-57 and SC-532	Amino Acids and Derivatives	Aromatic amino acids and derivatives	Tryptophan synthesis	Anthranilate synthase, amidotransferase component (EC 4.1.3.27)
SC-57 and SC-532	Amino Acids and Derivatives	Aromatic amino acids and derivatives	Tryptophan synthesis	Anthranilate synthase, aminase component (EC 4.1.3.27)
SC-57 and SC-532	Amino Acids and Derivatives	Aromatic amino acids and derivatives	Tryptophan synthesis	Indole-3-glycerol phosphate synthase (EC 4.1.1.48)
SC-57 and SC-532	Amino Acids and Derivatives	Aromatic amino acids and derivatives	Tryptophan synthesis	Para-aminobenzoate synthase, amidotransferase component (EC 2.6.1.85)
SC-57 and SC-532	Amino Acids and Derivatives	Aromatic amino acids and derivatives	Tryptophan synthesis	Para-aminobenzoate synthase, aminase component (EC 2.6.1.85)
SC-57 and SC-532	Amino Acids and Derivatives	Aromatic amino acids and derivatives	Tryptophan synthesis	Phosphoribosylanthranilate isomerase (EC 5.3.1.24)
SC-57 and SC-532	Amino Acids and Derivatives	Aromatic amino acids and derivatives	Tryptophan synthesis	Tryptophan synthase alpha chain (EC 4.2.1.20)
SC-57 and SC-532	Amino Acids and Derivatives	Aromatic amino acids and derivatives	Tryptophan synthesis	Tryptophan synthase beta chain (EC 4.2.1.20)
SC-57 and SC-532	Amino Acids and Derivatives	Branched-chain amino acids	Branched-Chain Amino Acid Biosynthesis	2-isopropylmalate synthase (EC 2.3.3.13)
SC-57 and SC-532	Amino Acids and Derivatives	Branched-chain amino acids	Branched-Chain Amino Acid Biosynthesis	3-isopropylmalate dehydratase large subunit (EC 4.2.1.33)
SC-57 and SC-532	Amino Acids and Derivatives	Branched-chain amino acids	Branched-Chain Amino Acid Biosynthesis	3-isopropylmalate dehydratase small subunit (EC 4.2.1.33)
SC-57 and SC-532	Amino Acids and Derivatives	Branched-chain amino acids	Branched-Chain Amino Acid Biosynthesis	3-isopropylmalate dehydrogenase (EC 1.1.1.85)
SC-57 and SC-532	Amino Acids and Derivatives	Branched-chain amino acids	Branched-Chain Amino Acid Biosynthesis	Acetolactate synthase large subunit (EC 2.2.1.6)
SC-57 and SC-532	Amino Acids and Derivatives	Branched-chain amino acids	Branched-Chain Amino Acid Biosynthesis	Acetolactate synthase small subunit (EC 2.2.1.6)
SC-57 and SC-532	Amino Acids and Derivatives	Branched-chain amino acids	Branched-Chain Amino Acid Biosynthesis	Branched-chain amino acid aminotransferase (EC 2.6.1.42)
SC-57 and SC-532	Amino Acids and Derivatives	Branched-chain amino acids	Branched-Chain Amino Acid Biosynthesis	Dihydroxy-acid dehydratase (EC 4.2.1.9)
SC-57 and SC-532	Amino Acids and Derivatives	Branched-chain amino acids	Branched-Chain Amino Acid Biosynthesis	Ketol-acid reductoisomerase (EC 1.1.1.86)
SC-57 and SC-532	Amino Acids and Derivatives	Branched-chain amino acids	Branched-Chain Amino Acid Biosynthesis	Threonine dehydratase biosynthetic (EC 4.3.1.19)
SC-57 and SC-532	Amino Acids and Derivatives	Branched-chain amino acids	Isoleucine degradation	3-hydroxyacyl-CoA dehydrogenase (EC 1.1.1.35)
SC-57 and SC-532	Amino Acids and Derivatives	Branched-chain amino acids	Isoleucine degradation	3-ketoacyl-CoA thiolase (EC 2.3.1.16)
SC-57 and SC-532	Amino Acids and Derivatives	Branched-chain amino acids	Isoleucine degradation	Branched-chain alpha-keto acid dehydrogenase, E1 component, alpha subunit (EC 1.2.4.4)
SC-57 and SC-532	Amino Acids and Derivatives	Branched-chain amino acids	Isoleucine degradation	Branched-chain alpha-keto acid dehydrogenase, E1 component, beta subunit (EC 1.2.4.4)
SC-57 and SC-532	Amino Acids and Derivatives	Branched-chain amino acids	Isoleucine degradation	Branched-chain amino acid aminotransferase (EC 2.6.1.42)
SC-57 and SC-532	Amino Acids and Derivatives	Branched-chain amino acids	Isoleucine degradation	Dihydrolipoamide acyltransferase component of branched-chain alpha-keto acid dehydrogenase complex (EC 2.3.1.168)
SC-57 and SC-532	Amino Acids and Derivatives	Branched-chain amino acids	Isoleucine degradation	Dihydrolipoamide dehydrogenase of branched-chain alpha-keto acid dehydrogenase (EC 1.8.1.4)
SC-57 and SC-532	Amino Acids and Derivatives	Branched-chain amino acids	Isoleucine degradation	Enoyl-CoA hydratase (EC 4.2.1.17)
SC-57 and SC-532	Amino Acids and Derivatives	Branched-chain amino acids	Leucine Biosynthesis	2-isopropylmalate synthase (EC 2.3.3.13)
SC-57 and SC-532	Amino Acids and Derivatives	Branched-chain amino acids	Leucine Biosynthesis	3-isopropylmalate dehydratase large subunit (EC 4.2.1.33)
SC-57 and SC-532	Amino Acids and Derivatives	Branched-chain amino acids	Leucine Biosynthesis	3-isopropylmalate dehydratase small subunit (EC 4.2.1.33)
SC-57 and SC-532	Amino Acids and Derivatives	Branched-chain amino acids	Leucine Biosynthesis	3-isopropylmalate dehydrogenase (EC 1.1.1.85)
SC-57 and SC-532	Amino Acids and Derivatives	Branched-chain amino acids	Leucine Biosynthesis	Branched-chain amino acid aminotransferase (EC 2.6.1.42)
SC-57 and SC-532	Amino Acids and Derivatives	Branched-chain amino acids	Valine degradation	3-hydroxyacyl-CoA dehydrogenase (EC 1.1.1.35)
SC-57 and SC-532	Amino Acids and Derivatives	Branched-chain amino acids	Valine degradation	Branched-chain alpha-keto acid dehydrogenase, E1 component, alpha subunit (EC 1.2.4.4)
SC-57 and SC-532	Amino Acids and Derivatives	Branched-chain amino acids	Valine degradation	Branched-chain alpha-keto acid dehydrogenase, E1 component, beta subunit (EC 1.2.4.4)
SC-57 and SC-532	Amino Acids and Derivatives	Branched-chain amino acids	Valine degradation	Branched-chain amino acid aminotransferase (EC 2.6.1.42)
SC-57 and SC-532	Amino Acids and Derivatives	Branched-chain amino acids	Valine degradation	Dihydrolipoamide acyltransferase component of branched-chain alpha-keto acid dehydrogenase complex (EC 2.3.1.168)
SC-57 and SC-532	Amino Acids and Derivatives	Branched-chain amino acids	Valine degradation	Dihydrolipoamide dehydrogenase of branched-chain alpha-keto acid dehydrogenase (EC 1.8.1.4)
SC-57 and SC-532	Amino Acids and Derivatives	Branched-chain amino acids	Valine degradation	Enoyl-CoA hydratase (EC 4.2.1.17)
SC-57 and SC-532	Amino Acids and Derivatives	Branched-chain amino acids	Valine degradation	Enoyl-CoA hydratase [valine degradation] (EC 4.2.1.17)
SC-57 and SC-532	Amino Acids and Derivatives	Glutamine, glutamate, aspartate, asparagine; ammonia assimilation	Glutamate dehydrogenases	NAD-specific glutamate dehydrogenase (EC 1.4.1.2)
SC-57 and SC-532	Amino Acids and Derivatives	Glutamine, glutamate, aspartate, asparagine; ammonia assimilation	Glutamine, Glutamate, Aspartate and Asparagine Biosynthesis	Aspartate aminotransferase (EC 2.6.1.1)
SC-57 and SC-532	Amino Acids and Derivatives	Glutamine, glutamate, aspartate, asparagine; ammonia assimilation	Glutamine, Glutamate, Aspartate and Asparagine Biosynthesis	Ferredoxin-dependent glutamate synthase (EC 1.4.7.1)
SC-57 and SC-532	Amino Acids and Derivatives	Glutamine, glutamate, aspartate, asparagine; ammonia assimilation	Glutamine, Glutamate, Aspartate and Asparagine Biosynthesis	Glutamate racemase (EC 5.1.1.3)
SC-57 and SC-532	Amino Acids and Derivatives	Glutamine, glutamate, aspartate, asparagine; ammonia assimilation	Glutamine, Glutamate, Aspartate and Asparagine Biosynthesis	Glutamate synthase [NADPH] large chain (EC 1.4.1.13)
SC-57 and SC-532	Amino Acids and Derivatives	Glutamine, glutamate, aspartate, asparagine; ammonia assimilation	Glutamine, Glutamate, Aspartate and Asparagine Biosynthesis	Glutamate synthase [NADPH] small chain (EC 1.4.1.13)
SC-57 and SC-532	Amino Acids and Derivatives	Glutamine, glutamate, aspartate, asparagine; ammonia assimilation	Glutamine, Glutamate, Aspartate and Asparagine Biosynthesis	Glutamine synthetase type I (EC 6.3.1.2)
SC-57 and SC-532	Amino Acids and Derivatives	Glutamine, glutamate, aspartate, asparagine; ammonia assimilation	Glutamine, Glutamate, Aspartate and Asparagine Biosynthesis	L-asparaginase (EC 3.5.1.1)
SC-57 and SC-532	Amino Acids and Derivatives	Glutamine, glutamate, aspartate, asparagine; ammonia assimilation	Glutamine, Glutamate, Aspartate and Asparagine Biosynthesis	NAD-specific glutamate dehydrogenase (EC 1.4.1.2)
SC-57 and SC-532	Amino Acids and Derivatives	Glutamine, glutamate, aspartate, asparagine; ammonia assimilation	Glutamine synthetases	Glutamine synthetase type I (EC 6.3.1.2)
SC-57 and SC-532	Amino Acids and Derivatives	Glutamine, glutamate, aspartate, asparagine; ammonia assimilation	Poly-gamma-glutamate biosynthesis	Gamma-glutamyltranspeptidase PgsD/CapD (EC 2.3.2.2), catalyses PGA anchorage to peptidoglycan
SC-57 and SC-532	Amino Acids and Derivatives	Glutamine, glutamate, aspartate, asparagine; ammonia assimilation	Poly-gamma-glutamate biosynthesis	Glutamate racemase (EC 5.1.1.3)
SC-57 and SC-532	Amino Acids and Derivatives	Glutamine, glutamate, aspartate, asparagine; ammonia assimilation	Poly-gamma-glutamate biosynthesis	Poly-gamma-glutamate synthase subunit PgsA/CapA (EC 6.3.2.-)
SC-57 and SC-532	Amino Acids and Derivatives	Glutamine, glutamate, aspartate, asparagine; ammonia assimilation	Poly-gamma-glutamate biosynthesis	Poly-gamma-glutamate synthase subunit PgsB/CapB (EC 6.3.2.-)
SC-57 and SC-532	Amino Acids and Derivatives	Glutamine, glutamate, aspartate, asparagine; ammonia assimilation	Poly-gamma-glutamate biosynthesis	Poly-gamma-glutamate synthase subunit PgsC/CapC (EC 6.3.2.-)
SC-57 and SC-532	Amino Acids and Derivatives	Glutamine, glutamate, aspartate, asparagine; ammonia assimilation	Poly-gamma-glutamate biosynthesis	Poly-gamma-glutamate synthase subunit PgsE/CapE (EC 6.3.2.-)
SC-57 and SC-532	Amino Acids and Derivatives	Histidine Metabolism	Histidine Biosynthesis	ATP phosphoribosyltransferase (EC 2.4.2.17)
SC-57 and SC-532	Amino Acids and Derivatives	Histidine Metabolism	Histidine Biosynthesis	ATP phosphoribosyltransferase regulatory subunit (EC 2.4.2.17)
SC-57 and SC-532	Amino Acids and Derivatives	Histidine Metabolism	Histidine Biosynthesis	Histidinol dehydrogenase (EC 1.1.1.23)
SC-57 and SC-532	Amino Acids and Derivatives	Histidine Metabolism	Histidine Biosynthesis	Histidinol-phosphatase [alternative form] (EC 3.1.3.15)
SC-57 and SC-532	Amino Acids and Derivatives	Histidine Metabolism	Histidine Biosynthesis	Histidinol-phosphate aminotransferase (EC 2.6.1.9)
SC-57 and SC-532	Amino Acids and Derivatives	Histidine Metabolism	Histidine Biosynthesis	Imidazole glycerol phosphate synthase amidotransferase subunit (EC 2.4.2.-)
SC-57 and SC-532	Amino Acids and Derivatives	Histidine Metabolism	Histidine Biosynthesis	Imidazole glycerol phosphate synthase cyclase subunit (EC 4.1.3.-)
SC-57 and SC-532	Amino Acids and Derivatives	Histidine Metabolism	Histidine Biosynthesis	Imidazoleglycerol-phosphate dehydratase (EC 4.2.1.19)
SC-57 and SC-532	Amino Acids and Derivatives	Histidine Metabolism	Histidine Biosynthesis	Phosphoribosyl-AMP cyclohydrolase (EC 3.5.4.19)
SC-57 and SC-532	Amino Acids and Derivatives	Histidine Metabolism	Histidine Biosynthesis	Phosphoribosyl-ATP pyrophosphatase (EC 3.6.1.31)
SC-57 and SC-532	Amino Acids and Derivatives	Histidine Metabolism	Histidine Biosynthesis	Phosphoribosylformimino-5-aminoimidazole carboxamide ribotide isomerase (EC 5.3.1.16)
SC-57 and SC-532	Amino Acids and Derivatives	Histidine Metabolism	Histidine Degradation	Formiminoglutamase (EC 3.5.3.8)
SC-57 and SC-532	Amino Acids and Derivatives	Histidine Metabolism	Histidine Degradation	Histidine ammonia-lyase (EC 4.3.1.3)
SC-57 and SC-532	Amino Acids and Derivatives	Histidine Metabolism	Histidine Degradation	Histidine transport protein (permease)
SC-57 and SC-532	Amino Acids and Derivatives	Histidine Metabolism	Histidine Degradation	Imidazolonepropionase (EC 3.5.2.7)
SC-57 and SC-532	Amino Acids and Derivatives	Histidine Metabolism	Histidine Degradation	Urocanate hydratase (EC 4.2.1.49)
SC-57 and SC-532	Amino Acids and Derivatives	Lysine, threonine, methionine, and cysteine	Cysteine Biosynthesis	Adenylylsulfate kinase (EC 2.7.1.25)
SC-57 and SC-532	Amino Acids and Derivatives	Lysine, threonine, methionine, and cysteine	Cysteine Biosynthesis	Cys regulon transcriptional activator CysB
SC-57 and SC-532	Amino Acids and Derivatives	Lysine, threonine, methionine, and cysteine	Cysteine Biosynthesis	Cysteine synthase (EC 2.5.1.47)
SC-57 and SC-532	Amino Acids and Derivatives	Lysine, threonine, methionine, and cysteine	Cysteine Biosynthesis	Phosphoadenylyl-sulfate reductase [thioredoxin] (EC 1.8.4.8)
SC-57 and SC-532	Amino Acids and Derivatives	Lysine, threonine, methionine, and cysteine	Cysteine Biosynthesis	Serine acetyltransferase (EC 2.3.1.30)
SC-57 and SC-532	Amino Acids and Derivatives	Lysine, threonine, methionine, and cysteine	Cysteine Biosynthesis	Sulfate permease
SC-57 and SC-532	Amino Acids and Derivatives	Lysine, threonine, methionine, and cysteine	Cysteine Biosynthesis	Sulfite reductase [NADPH] flavoprotein alpha-component (EC 1.8.1.2)
SC-57 and SC-532	Amino Acids and Derivatives	Lysine, threonine, methionine, and cysteine	Cysteine Biosynthesis	Sulfite reductase [NADPH] hemoprotein beta-component (EC 1.8.1.2)
SC-57 and SC-532	Amino Acids and Derivatives	Lysine, threonine, methionine, and cysteine	Lysine Biosynthesis DAP Pathway	2,3,4,5-tetrahydropyridine-2,6-dicarboxylate N-acetyltransferase (EC 2.3.1.89)
SC-57 and SC-532	Amino Acids and Derivatives	Lysine, threonine, methionine, and cysteine	Lysine Biosynthesis DAP Pathway	4-hydroxy-tetrahydrodipicolinate reductase (EC 1.17.1.8)
SC-57 and SC-532	Amino Acids and Derivatives	Lysine, threonine, methionine, and cysteine	Lysine Biosynthesis DAP Pathway	4-hydroxy-tetrahydrodipicolinate synthase (EC 4.3.3.7)
SC-57 and SC-532	Amino Acids and Derivatives	Lysine, threonine, methionine, and cysteine	Lysine Biosynthesis DAP Pathway	Aspartate-semialdehyde dehydrogenase (EC 1.2.1.11)
SC-57 and SC-532	Amino Acids and Derivatives	Lysine, threonine, methionine, and cysteine	Lysine Biosynthesis DAP Pathway	Aspartokinase (EC 2.7.2.4)
SC-57 and SC-532	Amino Acids and Derivatives	Lysine, threonine, methionine, and cysteine	Lysine Biosynthesis DAP Pathway	Diaminopimelate decarboxylase (EC 4.1.1.20)
SC-57 and SC-532	Amino Acids and Derivatives	Lysine, threonine, methionine, and cysteine	Lysine Biosynthesis DAP Pathway	Diaminopimelate epimerase alternative form predicted for S.aureus (EC 5.1.1.7)
SC-57 and SC-532	Amino Acids and Derivatives	Lysine, threonine, methionine, and cysteine	Lysine Biosynthesis DAP Pathway	N-acetyl-L,L-diaminopimelate aminotransferase (EC 2.6.1.-)
SC-57 and SC-532	Amino Acids and Derivatives	Lysine, threonine, methionine, and cysteine	Lysine Biosynthesis DAP Pathway	N-acetyl-L,L-diaminopimelate deacetylase (EC 3.5.1.47)
SC-57 and SC-532	Amino Acids and Derivatives	Lysine, threonine, methionine, and cysteine	Lysine Biosynthesis DAP Pathway, GJO scratch	2,3,4,5-tetrahydropyridine-2,6-dicarboxylate N-acetyltransferase (EC 2.3.1.89)
SC-57 and SC-532	Amino Acids and Derivatives	Lysine, threonine, methionine, and cysteine	Lysine Biosynthesis DAP Pathway, GJO scratch	4-hydroxy-tetrahydrodipicolinate reductase (EC 1.17.1.8)
SC-57 and SC-532	Amino Acids and Derivatives	Lysine, threonine, methionine, and cysteine	Lysine Biosynthesis DAP Pathway, GJO scratch	4-hydroxy-tetrahydrodipicolinate synthase (EC 4.3.3.7)
SC-57 and SC-532	Amino Acids and Derivatives	Lysine, threonine, methionine, and cysteine	Lysine Biosynthesis DAP Pathway, GJO scratch	Aspartate-semialdehyde dehydrogenase (EC 1.2.1.11)
SC-57 and SC-532	Amino Acids and Derivatives	Lysine, threonine, methionine, and cysteine	Lysine Biosynthesis DAP Pathway, GJO scratch	Aspartokinase (EC 2.7.2.4)
SC-57 and SC-532	Amino Acids and Derivatives	Lysine, threonine, methionine, and cysteine	Lysine Biosynthesis DAP Pathway, GJO scratch	Diaminopimelate decarboxylase (EC 4.1.1.20)
SC-57 and SC-532	Amino Acids and Derivatives	Lysine, threonine, methionine, and cysteine	Lysine Biosynthesis DAP Pathway, GJO scratch	Diaminopimelate epimerase alternative form predicted for S.aureus (EC 5.1.1.7)
SC-57 and SC-532	Amino Acids and Derivatives	Lysine, threonine, methionine, and cysteine	Lysine Biosynthesis DAP Pathway, GJO scratch	N-acetyl-L,L-diaminopimelate aminotransferase (EC 2.6.1.-)
SC-57 and SC-532	Amino Acids and Derivatives	Lysine, threonine, methionine, and cysteine	Lysine Biosynthesis DAP Pathway, GJO scratch	N-acetyl-L,L-diaminopimelate deacetylase (EC 3.5.1.47)
SC-57 and SC-532	Amino Acids and Derivatives	Lysine, threonine, methionine, and cysteine	Lysine degradation	L-lysine permease
SC-57 and SC-532	Amino Acids and Derivatives	Lysine, threonine, methionine, and cysteine	Lysine degradation	Lysine decarboxylase (EC 4.1.1.18)
SC-57 and SC-532	Amino Acids and Derivatives	Lysine, threonine, methionine, and cysteine	Methionine Biosynthesis	5,10-methylenetetrahydrofolate reductase (EC 1.5.1.20)
SC-57 and SC-532	Amino Acids and Derivatives	Lysine, threonine, methionine, and cysteine	Methionine Biosynthesis	5-methyltetrahydropteroyltriglutamate--homocysteine methyltransferase (EC 2.1.1.14)
SC-57 and SC-532	Amino Acids and Derivatives	Lysine, threonine, methionine, and cysteine	Methionine Biosynthesis	Cystathionine beta-lyase (EC 4.4.1.8)
SC-57 and SC-532	Amino Acids and Derivatives	Lysine, threonine, methionine, and cysteine	Methionine Biosynthesis	Cystathionine gamma-synthase (EC 2.5.1.48)
SC-57 and SC-532	Amino Acids and Derivatives	Lysine, threonine, methionine, and cysteine	Methionine Biosynthesis	Cysteine synthase (EC 2.5.1.47)
SC-57 and SC-532	Amino Acids and Derivatives	Lysine, threonine, methionine, and cysteine	Methionine Biosynthesis	Homoserine O-acetyltransferase (EC 2.3.1.31)
SC-57 and SC-532	Amino Acids and Derivatives	Lysine, threonine, methionine, and cysteine	Methionine Biosynthesis	Homoserine dehydrogenase (EC 1.1.1.3)
SC-57 and SC-532	Amino Acids and Derivatives	Lysine, threonine, methionine, and cysteine	Methionine Biosynthesis	Homoserine kinase (EC 2.7.1.39)
SC-57 and SC-532	Amino Acids and Derivatives	Lysine, threonine, methionine, and cysteine	Methionine Biosynthesis	Methionine ABC transporter ATP-binding protein
SC-57 and SC-532	Amino Acids and Derivatives	Lysine, threonine, methionine, and cysteine	Methionine Biosynthesis	Methionine ABC transporter permease protein
SC-57 and SC-532	Amino Acids and Derivatives	Lysine, threonine, methionine, and cysteine	Methionine Biosynthesis	Methionine ABC transporter substrate-binding protein
SC-57 and SC-532	Amino Acids and Derivatives	Lysine, threonine, methionine, and cysteine	Methionine Biosynthesis	Methionine transporter MetT
SC-57 and SC-532	Amino Acids and Derivatives	Lysine, threonine, methionine, and cysteine	Methionine Biosynthesis	O-acetylhomoserine sulfhydrylase (EC 2.5.1.49)
SC-57 and SC-532	Amino Acids and Derivatives	Lysine, threonine, methionine, and cysteine	Methionine Biosynthesis	O-succinylhomoserine sulfhydrylase (EC 2.5.1.48)
SC-57 and SC-532	Amino Acids and Derivatives	Lysine, threonine, methionine, and cysteine	Methionine Biosynthesis	S-adenosylhomocysteine nucleosidase (EC 3.2.2.9)
SC-57 and SC-532	Amino Acids and Derivatives	Lysine, threonine, methionine, and cysteine	Methionine Biosynthesis	S-adenosylmethionine synthetase (EC 2.5.1.6)
SC-57 and SC-532	Amino Acids and Derivatives	Lysine, threonine, methionine, and cysteine	Methionine Biosynthesis	S-ribosylhomocysteine lyase (EC 4.4.1.21)
SC-57 and SC-532	Amino Acids and Derivatives	Lysine, threonine, methionine, and cysteine	Methionine Biosynthesis	Serine acetyltransferase (EC 2.3.1.30)
SC-57 and SC-532	Amino Acids and Derivatives	Lysine, threonine, methionine, and cysteine	Methionine Degradation	Methionine ABC transporter ATP-binding protein
SC-57 and SC-532	Amino Acids and Derivatives	Lysine, threonine, methionine, and cysteine	Methionine Degradation	Methionine ABC transporter permease protein
SC-57 and SC-532	Amino Acids and Derivatives	Lysine, threonine, methionine, and cysteine	Methionine Degradation	Methionine ABC transporter substrate-binding protein
SC-57 and SC-532	Amino Acids and Derivatives	Lysine, threonine, methionine, and cysteine	Methionine Degradation	Methionine transporter MetT
SC-57 and SC-532	Amino Acids and Derivatives	Lysine, threonine, methionine, and cysteine	Methionine Degradation	S-adenosylhomocysteine nucleosidase (EC 3.2.2.9)
SC-57 and SC-532	Amino Acids and Derivatives	Lysine, threonine, methionine, and cysteine	Methionine Degradation	S-adenosylmethionine synthetase (EC 2.5.1.6)
SC-57 and SC-532	Amino Acids and Derivatives	Lysine, threonine, methionine, and cysteine	Methionine Degradation	S-ribosylhomocysteine lyase (EC 4.4.1.21)
SC-57 and SC-532	Amino Acids and Derivatives	Lysine, threonine, methionine, and cysteine	Threonine and Homoserine Biosynthesis	Aspartate aminotransferase (EC 2.6.1.1)
SC-57 and SC-532	Amino Acids and Derivatives	Lysine, threonine, methionine, and cysteine	Threonine and Homoserine Biosynthesis	Aspartate-semialdehyde dehydrogenase (EC 1.2.1.11)
SC-57 and SC-532	Amino Acids and Derivatives	Lysine, threonine, methionine, and cysteine	Threonine and Homoserine Biosynthesis	Aspartokinase (EC 2.7.2.4)
SC-57 and SC-532	Amino Acids and Derivatives	Lysine, threonine, methionine, and cysteine	Threonine and Homoserine Biosynthesis	Homoserine dehydrogenase (EC 1.1.1.3)
SC-57 and SC-532	Amino Acids and Derivatives	Lysine, threonine, methionine, and cysteine	Threonine and Homoserine Biosynthesis	Homoserine kinase (EC 2.7.1.39)
SC-57 and SC-532	Amino Acids and Derivatives	Lysine, threonine, methionine, and cysteine	Threonine and Homoserine Biosynthesis	Threonine synthase (EC 4.2.3.1)
SC-57 and SC-532	Amino Acids and Derivatives	Lysine, threonine, methionine, and cysteine	Threonine degradation	L-threonine 3-dehydrogenase (EC 1.1.1.103)
SC-57 and SC-532	Amino Acids and Derivatives	Lysine, threonine, methionine, and cysteine	Threonine degradation	Transcriptional regulator GabR of GABA utilization (GntR family with aminotransferase-like domain)
SC-57	Amino Acids and Derivatives	Lysine, threonine, methionine, and cysteine	Threonine degradation	Threonine dehydrogenase and related Zn-dependent dehydrogenases
SC-57 and SC-532	Amino Acids and Derivatives	Proline and 4-hydroxyproline	A Hypothetical Protein Related to Proline Metabolism	Hypothetical protein YggS, proline synthase co-transcribed bacterial homolog PROSC
SC-57 and SC-532	Amino Acids and Derivatives	Proline and 4-hydroxyproline	A Hypothetical Protein Related to Proline Metabolism	Pyrroline-5-carboxylate reductase (EC 1.5.1.2)
SC-57 and SC-532	Amino Acids and Derivatives	Proline and 4-hydroxyproline	Proline, 4-hydroxyproline uptake and utilization	L-Proline/Glycine betaine transporter ProP
SC-57 and SC-532	Amino Acids and Derivatives	Proline and 4-hydroxyproline	Proline, 4-hydroxyproline uptake and utilization	Proline dehydrogenase (EC 1.5.99.8) (Proline oxidase)
SC-57 and SC-532	Amino Acids and Derivatives	Proline and 4-hydroxyproline	Proline, 4-hydroxyproline uptake and utilization	Proline/sodium symporter PutP (TC 2.A.21.2.1)
SC-57 and SC-532	Amino Acids and Derivatives	Proline and 4-hydroxyproline	Proline Synthesis	Pyrroline-5-carboxylate reductase (EC 1.5.1.2)
SC-57 and SC-532	Amino Acids and Derivatives	no subcategory	Creatine and Creatinine Degradation	Cytosine deaminase (EC 3.5.4.1)
SC-57 and SC-532	Carbohydrates	Aminosugars	Chitin and N-acetylglucosamine utilization	Beta-hexosaminidase (EC 3.2.1.52)
SC-57 and SC-532	Carbohydrates	Aminosugars	Chitin and N-acetylglucosamine utilization	Glucosamine-6-phosphate deaminase (EC 3.5.99.6)
SC-57 and SC-532	Carbohydrates	Aminosugars	Chitin and N-acetylglucosamine utilization	N-acetylglucosamine-6-phosphate deacetylase (EC 3.5.1.25)
SC-57 and SC-532	Carbohydrates	Aminosugars	Chitin and N-acetylglucosamine utilization	PTS system, N-acetylglucosamine-specific IIB component (EC 2.7.1.69)
SC-57 and SC-532	Carbohydrates	Aminosugars	Chitin and N-acetylglucosamine utilization	PTS system, N-acetylglucosamine-specific IIC component (EC 2.7.1.69)
SC-57 and SC-532	Carbohydrates	Central carbohydrate metabolism	Dehydrogenase complexes	2-oxoglutarate dehydrogenase E1 component (EC 1.2.4.2)
SC-57 and SC-532	Carbohydrates	Central carbohydrate metabolism	Dehydrogenase complexes	Branched-chain alpha-keto acid dehydrogenase, E1 component, alpha subunit (EC 1.2.4.4)
SC-57 and SC-532	Carbohydrates	Central carbohydrate metabolism	Dehydrogenase complexes	Branched-chain alpha-keto acid dehydrogenase, E1 component, beta subunit (EC 1.2.4.4)
SC-57 and SC-532	Carbohydrates	Central carbohydrate metabolism	Dehydrogenase complexes	Cytosol aminopeptidase PepA (EC 3.4.11.1)
SC-57 and SC-532	Carbohydrates	Central carbohydrate metabolism	Dehydrogenase complexes	Dihydrolipoamide acetyltransferase component of pyruvate dehydrogenase complex (EC 2.3.1.12)
SC-57 and SC-532	Carbohydrates	Central carbohydrate metabolism	Dehydrogenase complexes	Dihydrolipoamide acyltransferase component of branched-chain alpha-keto acid dehydrogenase complex (EC 2.3.1.168)
SC-57 and SC-532	Carbohydrates	Central carbohydrate metabolism	Dehydrogenase complexes	Dihydrolipoamide dehydrogenase of branched-chain alpha-keto acid dehydrogenase (EC 1.8.1.4)
SC-57 and SC-532	Carbohydrates	Central carbohydrate metabolism	Dehydrogenase complexes	Dihydrolipoamide succinyltransferase component (E2) of 2-oxoglutarate dehydrogenase complex (EC 2.3.1.61)
SC-57 and SC-532	Carbohydrates	Central carbohydrate metabolism	Dehydrogenase complexes	Pyruvate dehydrogenase E1 component alpha subunit (EC 1.2.4.1)
SC-57 and SC-532	Carbohydrates	Central carbohydrate metabolism	Dehydrogenase complexes	Pyruvate dehydrogenase E1 component beta subunit (EC 1.2.4.1)
SC-57 and SC-532	Carbohydrates	Central carbohydrate metabolism	Dihydroxyacetone kinases	DHA-specific IIA component
SC-57 and SC-532	Carbohydrates	Central carbohydrate metabolism	Dihydroxyacetone kinases	Phosphoenolpyruvate-dihydroxyacetone phosphotransferase (EC 2.7.1.121), ADP-binding subunit DhaL
SC-57 and SC-532	Carbohydrates	Central carbohydrate metabolism	Dihydroxyacetone kinases	Phosphoenolpyruvate-dihydroxyacetone phosphotransferase (EC 2.7.1.121), dihydroxyacetone binding subunit DhaK
SC-57 and SC-532	Carbohydrates	Central carbohydrate metabolism	Dihydroxyacetone kinases	Phosphoenolpyruvate-dihydroxyacetone phosphotransferase (EC 2.7.1.121), subunit DhaM
SC-57 and SC-532	Carbohydrates	Central carbohydrate metabolism	Dihydroxyacetone kinases	Putative dihydroxyacetone kinase (EC 2.7.1.29), ADP-binding subunit
SC-57 and SC-532	Carbohydrates	Central carbohydrate metabolism	Dihydroxyacetone kinases	Putative dihydroxyacetone kinase (EC 2.7.1.29), dihydroxyacetone binding subunit
SC-57 and SC-532	Carbohydrates	Central carbohydrate metabolism	Entner-Doudoroff Pathway	2,3-bisphosphoglycerate-independent phosphoglycerate mutase (EC 5.4.2.1)
SC-57 and SC-532	Carbohydrates	Central carbohydrate metabolism	Entner-Doudoroff Pathway	2-dehydro-3-deoxygluconate kinase (EC 2.7.1.45)
SC-57 and SC-532	Carbohydrates	Central carbohydrate metabolism	Entner-Doudoroff Pathway	2-dehydro-3-deoxyphosphogluconate aldolase (EC 4.1.2.14)
SC-57 and SC-532	Carbohydrates	Central carbohydrate metabolism	Entner-Doudoroff Pathway	6-phosphogluconolactonase (EC 3.1.1.31)
SC-57 and SC-532	Carbohydrates	Central carbohydrate metabolism	Entner-Doudoroff Pathway	Enolase (EC 4.2.1.11)
SC-57 and SC-532	Carbohydrates	Central carbohydrate metabolism	Entner-Doudoroff Pathway	Glucokinase (EC 2.7.1.2)
SC-57 and SC-532	Carbohydrates	Central carbohydrate metabolism	Entner-Doudoroff Pathway	Gluconokinase (EC 2.7.1.12)
SC-57 and SC-532	Carbohydrates	Central carbohydrate metabolism	Entner-Doudoroff Pathway	Glucose 1-dehydrogenase (EC 1.1.1.47)
SC-57 and SC-532	Carbohydrates	Central carbohydrate metabolism	Entner-Doudoroff Pathway	Glucose-6-phosphate 1-dehydrogenase (EC 1.1.1.49)
SC-57 and SC-532	Carbohydrates	Central carbohydrate metabolism	Entner-Doudoroff Pathway	NAD-dependent glyceraldehyde-3-phosphate dehydrogenase (EC 1.2.1.12)
SC-57 and SC-532	Carbohydrates	Central carbohydrate metabolism	Entner-Doudoroff Pathway	Phosphoglycerate kinase (EC 2.7.2.3)
SC-57 and SC-532	Carbohydrates	Central carbohydrate metabolism	Entner-Doudoroff Pathway	Phosphoglycerate mutase (EC 5.4.2.1)
SC-57 and SC-532	Carbohydrates	Central carbohydrate metabolism	Entner-Doudoroff Pathway	Pyruvate kinase (EC 2.7.1.40)
SC-57 and SC-532	Carbohydrates	Central carbohydrate metabolism	Glycolate, glyoxylate interconversions	Glyoxylate reductase (EC 1.1.1.26)
SC-57 and SC-532	Carbohydrates	Central carbohydrate metabolism	Glycolate, glyoxylate interconversions	Glyoxylate reductase (EC 1.1.1.79)
SC-57 and SC-532	Carbohydrates	Central carbohydrate metabolism	Glycolate, glyoxylate interconversions	Hydroxypyruvate reductase (EC 1.1.1.81)
SC-57 and SC-532	Carbohydrates	Central carbohydrate metabolism	Glycolysis and Gluconeogenesis	2,3-bisphosphoglycerate-independent phosphoglycerate mutase (EC 5.4.2.1)
SC-57 and SC-532	Carbohydrates	Central carbohydrate metabolism	Glycolysis and Gluconeogenesis	6-phosphofructokinase (EC 2.7.1.11)
SC-57 and SC-532	Carbohydrates	Central carbohydrate metabolism	Glycolysis and Gluconeogenesis	Enolase (EC 4.2.1.11)
SC-57 and SC-532	Carbohydrates	Central carbohydrate metabolism	Glycolysis and Gluconeogenesis	Fructose-1,6-bisphosphatase, Bacillus type (EC 3.1.3.11)
SC-57 and SC-532	Carbohydrates	Central carbohydrate metabolism	Glycolysis and Gluconeogenesis	Fructose-bisphosphate aldolase class I (EC 4.1.2.13)
SC-57 and SC-532	Carbohydrates	Central carbohydrate metabolism	Glycolysis and Gluconeogenesis	Fructose-bisphosphate aldolase class II (EC 4.1.2.13)
SC-57 and SC-532	Carbohydrates	Central carbohydrate metabolism	Glycolysis and Gluconeogenesis	Glucokinase (EC 2.7.1.2)
SC-57 and SC-532	Carbohydrates	Central carbohydrate metabolism	Glycolysis and Gluconeogenesis	Glucose-6-phosphate isomerase (EC 5.3.1.9)
SC-57 and SC-532	Carbohydrates	Central carbohydrate metabolism	Glycolysis and Gluconeogenesis	NAD-dependent glyceraldehyde-3-phosphate dehydrogenase (EC 1.2.1.12)
SC-57 and SC-532	Carbohydrates	Central carbohydrate metabolism	Glycolysis and Gluconeogenesis	NADPH-dependent glyceraldehyde-3-phosphate dehydrogenase (EC 1.2.1.13)
SC-57 and SC-532	Carbohydrates	Central carbohydrate metabolism	Glycolysis and Gluconeogenesis	Phosphoglycerate kinase (EC 2.7.2.3)
SC-57 and SC-532	Carbohydrates	Central carbohydrate metabolism	Glycolysis and Gluconeogenesis	Phosphoglycerate mutase (EC 5.4.2.1)
SC-57 and SC-532	Carbohydrates	Central carbohydrate metabolism	Glycolysis and Gluconeogenesis	Pyruvate kinase (EC 2.7.1.40)
SC-57 and SC-532	Carbohydrates	Central carbohydrate metabolism	Glycolysis and Gluconeogenesis	Pyruvate,phosphate dikinase (EC 2.7.9.1)
SC-57 and SC-532	Carbohydrates	Central carbohydrate metabolism	Glycolysis and Gluconeogenesis	Triosephosphate isomerase (EC 5.3.1.1)
SC-57 and SC-532	Carbohydrates	Central carbohydrate metabolism	Methylglyoxal Metabolism	Aldehyde dehydrogenase (EC 1.2.1.3)
SC-57 and SC-532	Carbohydrates	Central carbohydrate metabolism	Methylglyoxal Metabolism	Aldehyde dehydrogenase A (EC 1.2.1.22)
SC-57 and SC-532	Carbohydrates	Central carbohydrate metabolism	Methylglyoxal Metabolism	Aldehyde dehydrogenase B (EC 1.2.1.22)
SC-57 and SC-532	Carbohydrates	Central carbohydrate metabolism	Methylglyoxal Metabolism	Hydroxyacylglutathione hydrolase (EC 3.1.2.6)
SC-57 and SC-532	Carbohydrates	Central carbohydrate metabolism	Pentose phosphate pathway	6-phosphogluconate dehydrogenase, decarboxylating (EC 1.1.1.44)
SC-57 and SC-532	Carbohydrates	Central carbohydrate metabolism	Pentose phosphate pathway	6-phosphogluconolactonase (EC 3.1.1.31)
SC-57 and SC-532	Carbohydrates	Central carbohydrate metabolism	Pentose phosphate pathway	Glucose-6-phosphate 1-dehydrogenase (EC 1.1.1.49)
SC-57 and SC-532	Carbohydrates	Central carbohydrate metabolism	Pentose phosphate pathway	Ribose 5-phosphate isomerase A (EC 5.3.1.6)
SC-57 and SC-532	Carbohydrates	Central carbohydrate metabolism	Pentose phosphate pathway	Ribose 5-phosphate isomerase B (EC 5.3.1.6)
SC-57 and SC-532	Carbohydrates	Central carbohydrate metabolism	Pentose phosphate pathway	Ribose-phosphate pyrophosphokinase (EC 2.7.6.1)
SC-57 and SC-532	Carbohydrates	Central carbohydrate metabolism	Pentose phosphate pathway	Ribulose-phosphate 3-epimerase (EC 5.1.3.1)
SC-57 and SC-532	Carbohydrates	Central carbohydrate metabolism	Pentose phosphate pathway	Transaldolase (EC 2.2.1.2)
SC-57 and SC-532	Carbohydrates	Central carbohydrate metabolism	Pentose phosphate pathway	Transketolase (EC 2.2.1.1)
SC-57 and SC-532	Carbohydrates	Central carbohydrate metabolism	Pyruvate Alanine Serine Interconversions	Alanine dehydrogenase (EC 1.4.1.1)
SC-57 and SC-532	Carbohydrates	Central carbohydrate metabolism	Pyruvate Alanine Serine Interconversions	Alanine racemase (EC 5.1.1.1)
SC-57 and SC-532	Carbohydrates	Central carbohydrate metabolism	Pyruvate Alanine Serine Interconversions	Branched-chain amino acid aminotransferase (EC 2.6.1.42)
SC-57 and SC-532	Carbohydrates	Central carbohydrate metabolism	Pyruvate Alanine Serine Interconversions	D-alanine aminotransferase (EC 2.6.1.21)
SC-57 and SC-532	Carbohydrates	Central carbohydrate metabolism	Pyruvate Alanine Serine Interconversions	D-serine dehydratase (EC 4.3.1.18)
SC-57 and SC-532	Carbohydrates	Central carbohydrate metabolism	Pyruvate Alanine Serine Interconversions	D-serine/D-alanine/glycine transporter
SC-57 and SC-532	Carbohydrates	Central carbohydrate metabolism	Pyruvate Alanine Serine Interconversions	L-alanine:glyoxylate aminotransferase (EC 2.6.1.44)
SC-57 and SC-532	Carbohydrates	Central carbohydrate metabolism	Pyruvate Alanine Serine Interconversions	L-serine dehydratase, alpha subunit (EC 4.3.1.17)
SC-57 and SC-532	Carbohydrates	Central carbohydrate metabolism	Pyruvate Alanine Serine Interconversions	L-serine dehydratase, beta subunit (EC 4.3.1.17)
SC-57 and SC-532	Carbohydrates	Central carbohydrate metabolism	Pyruvate metabolism I: anaplerotic reactions, PEP	NADP-dependent malic enzyme (EC 1.1.1.40)
SC-57 and SC-532	Carbohydrates	Central carbohydrate metabolism	Pyruvate metabolism I: anaplerotic reactions, PEP	Phosphoenolpyruvate carboxykinase [ATP] (EC 4.1.1.49)
SC-57 and SC-532	Carbohydrates	Central carbohydrate metabolism	Pyruvate metabolism I: anaplerotic reactions, PEP	Pyruvate kinase (EC 2.7.1.40)
SC-57 and SC-532	Carbohydrates	Central carbohydrate metabolism	Pyruvate metabolism I: anaplerotic reactions, PEP	Pyruvate,phosphate dikinase (EC 2.7.9.1)
SC-57 and SC-532	Carbohydrates	Central carbohydrate metabolism	Pyruvate metabolism II: acetyl-CoA, acetogenesis from pyruvate	Acetate kinase (EC 2.7.2.1)
SC-57 and SC-532	Carbohydrates	Central carbohydrate metabolism	Pyruvate metabolism II: acetyl-CoA, acetogenesis from pyruvate	Acetyl-coenzyme A synthetase (EC 6.2.1.1)
SC-57 and SC-532	Carbohydrates	Central carbohydrate metabolism	Pyruvate metabolism II: acetyl-CoA, acetogenesis from pyruvate	Acetyltransferase AcuA, acetyl-CoA synthetase inhibitor
SC-57 and SC-532	Carbohydrates	Central carbohydrate metabolism	Pyruvate metabolism II: acetyl-CoA, acetogenesis from pyruvate	Acylphosphate phosphohydrolase (EC 3.6.1.7), putative
SC-57 and SC-532	Carbohydrates	Central carbohydrate metabolism	Pyruvate metabolism II: acetyl-CoA, acetogenesis from pyruvate	Aldehyde dehydrogenase (EC 1.2.1.3)
SC-57 and SC-532	Carbohydrates	Central carbohydrate metabolism	Pyruvate metabolism II: acetyl-CoA, acetogenesis from pyruvate	Dihydrolipoamide acetyltransferase component of pyruvate dehydrogenase complex (EC 2.3.1.12)
SC-57 and SC-532	Carbohydrates	Central carbohydrate metabolism	Pyruvate metabolism II: acetyl-CoA, acetogenesis from pyruvate	Dihydrolipoamide dehydrogenase of pyruvate dehydrogenase complex (EC 1.8.1.4)
SC-57 and SC-532	Carbohydrates	Central carbohydrate metabolism	Pyruvate metabolism II: acetyl-CoA, acetogenesis from pyruvate	NAD-dependent protein deacetylase of SIR2 family
SC-57 and SC-532	Carbohydrates	Central carbohydrate metabolism	Pyruvate metabolism II: acetyl-CoA, acetogenesis from pyruvate	NAD-independent protein deacetylase AcuC
SC-57 and SC-532	Carbohydrates	Central carbohydrate metabolism	Pyruvate metabolism II: acetyl-CoA, acetogenesis from pyruvate	Phosphate acetyltransferase (EC 2.3.1.8)
SC-57 and SC-532	Carbohydrates	Central carbohydrate metabolism	Pyruvate metabolism II: acetyl-CoA, acetogenesis from pyruvate	Pyruvate decarboxylase (EC 4.1.1.1)
SC-57 and SC-532	Carbohydrates	Central carbohydrate metabolism	Pyruvate metabolism II: acetyl-CoA, acetogenesis from pyruvate	Pyruvate dehydrogenase E1 component alpha subunit (EC 1.2.4.1)
SC-57 and SC-532	Carbohydrates	Central carbohydrate metabolism	Pyruvate metabolism II: acetyl-CoA, acetogenesis from pyruvate	Pyruvate dehydrogenase E1 component beta subunit (EC 1.2.4.1)
SC-57 and SC-532	Carbohydrates	Central carbohydrate metabolism	Pyruvate metabolism II: acetyl-CoA, acetogenesis from pyruvate	Pyruvate oxidase [ubiquinone, cytochrome] (EC 1.2.2.2)
SC-57 and SC-532	Carbohydrates	Central carbohydrate metabolism	TCA Cycle	2-oxoglutarate dehydrogenase E1 component (EC 1.2.4.2)
SC-57 and SC-532	Carbohydrates	Central carbohydrate metabolism	TCA Cycle	Aconitate hydratase (EC 4.2.1.3)
SC-57 and SC-532	Carbohydrates	Central carbohydrate metabolism	TCA Cycle	Citrate synthase (si) (EC 2.3.3.1)
SC-57 and SC-532	Carbohydrates	Central carbohydrate metabolism	TCA Cycle	Dihydrolipoamide dehydrogenase of pyruvate dehydrogenase complex (EC 1.8.1.4)
SC-57 and SC-532	Carbohydrates	Central carbohydrate metabolism	TCA Cycle	Dihydrolipoamide succinyltransferase component (E2) of 2-oxoglutarate dehydrogenase complex (EC 2.3.1.61)
SC-57 and SC-532	Carbohydrates	Central carbohydrate metabolism	TCA Cycle	Fumarate hydratase class II (EC 4.2.1.2)
SC-57 and SC-532	Carbohydrates	Central carbohydrate metabolism	TCA Cycle	Isocitrate dehydrogenase [NADP] (EC 1.1.1.42)
SC-57 and SC-532	Carbohydrates	Central carbohydrate metabolism	TCA Cycle	Malate dehydrogenase (EC 1.1.1.37)
SC-57 and SC-532	Carbohydrates	Central carbohydrate metabolism	TCA Cycle	Malate:quinone oxidoreductase (EC 1.1.5.4)
SC-57 and SC-532	Carbohydrates	Central carbohydrate metabolism	TCA Cycle	Putative Dihydrolipoamide dehydrogenase (EC 1.8.1.4)
SC-57 and SC-532	Carbohydrates	Central carbohydrate metabolism	TCA Cycle	Succinate dehydrogenase flavoprotein subunit (EC 1.3.99.1)
SC-57 and SC-532	Carbohydrates	Central carbohydrate metabolism	TCA Cycle	Succinate dehydrogenase iron-sulfur protein (EC 1.3.99.1)
SC-57 and SC-532	Carbohydrates	Central carbohydrate metabolism	TCA Cycle	Succinyl-CoA ligase [ADP-forming] alpha chain (EC 6.2.1.5)
SC-57 and SC-532	Carbohydrates	Central carbohydrate metabolism	TCA Cycle	Succinyl-CoA ligase [ADP-forming] beta chain (EC 6.2.1.5)
SC-57 and SC-532	Carbohydrates	Di- and oligosaccharides	Lactose and Galactose Uptake and Utilization	Aldose 1-epimerase (EC 5.1.3.3)
SC-57 and SC-532	Carbohydrates	Di- and oligosaccharides	Lactose and Galactose Uptake and Utilization	Beta-galactosidase (EC 3.2.1.23)
SC-57 and SC-532	Carbohydrates	Di- and oligosaccharides	Lactose and Galactose Uptake and Utilization	Galactokinase (EC 2.7.1.6)
SC-57 and SC-532	Carbohydrates	Di- and oligosaccharides	Lactose and Galactose Uptake and Utilization	Galactose operon repressor, GalR-LacI family of transcriptional regulators
SC-57 and SC-532	Carbohydrates	Di- and oligosaccharides	Lactose and Galactose Uptake and Utilization	Galactose-1-phosphate uridylyltransferase (EC 2.7.7.10)
SC-57 and SC-532	Carbohydrates	Di- and oligosaccharides	Lactose and Galactose Uptake and Utilization	UDP-glucose 4-epimerase (EC 5.1.3.2)
SC-57 and SC-532	Carbohydrates	Di- and oligosaccharides	Lactose utilization	Beta-galactosidase (EC 3.2.1.23)
SC-57 and SC-532	Carbohydrates	Di- and oligosaccharides	Trehalose Uptake and Utilization	PTS system, glucose-specific IIA component (EC 2.7.1.69)
SC-57 and SC-532	Carbohydrates	Di- and oligosaccharides	Trehalose Uptake and Utilization	PTS system, glucose-specific IIB component (EC 2.7.1.69)
SC-57 and SC-532	Carbohydrates	Di- and oligosaccharides	Trehalose Uptake and Utilization	PTS system, glucose-specific IIC component (EC 2.7.1.69)
SC-57 and SC-532	Carbohydrates	Di- and oligosaccharides	Trehalose Uptake and Utilization	PTS system, trehalose-specific IIB component (EC 2.7.1.69)
SC-57 and SC-532	Carbohydrates	Di- and oligosaccharides	Trehalose Uptake and Utilization	PTS system, trehalose-specific IIC component (EC 2.7.1.69)
SC-57 and SC-532	Carbohydrates	Di- and oligosaccharides	Trehalose Uptake and Utilization	Trehalose operon transcriptional repressor
SC-57 and SC-532	Carbohydrates	Di- and oligosaccharides	Trehalose Uptake and Utilization	Trehalose-6-phosphate hydrolase (EC 3.2.1.93)
SC-57	Carbohydrates	Di- and oligosaccharides	Sucrose utilization	Sucrose operon repressor ScrR, LacI family
SC-57	Carbohydrates	Di- and oligosaccharides	Sucrose utilization	Sucrose permease, major facilitator superfamily
SC-57 and SC-532	Carbohydrates	Fermentation	Acetoin, butanediol metabolism	Acetolactate synthase large subunit (EC 2.2.1.6)
SC-57 and SC-532	Carbohydrates	Fermentation	Acetoin, butanediol metabolism	Acetolactate synthase small subunit (EC 2.2.1.6)
SC-57 and SC-532	Carbohydrates	Fermentation	Acetoin, butanediol metabolism	Alpha-acetolactate decarboxylase (EC 4.1.1.5)
SC-57 and SC-532	Carbohydrates	Fermentation	Acetolactate synthase subunits	Acetolactate synthase large subunit (EC 2.2.1.6)
SC-57 and SC-532	Carbohydrates	Fermentation	Acetolactate synthase subunits	Acetolactate synthase small subunit (EC 2.2.1.6)
SC-57 and SC-532	Carbohydrates	Fermentation	Acetyl-CoA fermentation to Butyrate	3-hydroxyacyl-CoA dehydrogenase (EC 1.1.1.35)
SC-57 and SC-532	Carbohydrates	Fermentation	Acetyl-CoA fermentation to Butyrate	3-hydroxybutyryl-CoA dehydratase (EC 4.2.1.55)
SC-57 and SC-532	Carbohydrates	Fermentation	Acetyl-CoA fermentation to Butyrate	Acetyl-CoA acetyltransferase (EC 2.3.1.9)
SC-57 and SC-532	Carbohydrates	Fermentation	Acetyl-CoA fermentation to Butyrate	Enoyl-CoA hydratase (EC 4.2.1.17)
SC-57 and SC-532	Carbohydrates	Fermentation	Butanol Biosynthesis	Acetyl-CoA acetyltransferase (EC 2.3.1.9)
SC-57 and SC-532	Carbohydrates	Fermentation	Butanol Biosynthesis	Alcohol dehydrogenase (EC 1.1.1.1)
SC-57 and SC-532	Carbohydrates	Fermentation	Butanol Biosynthesis	Enoyl-CoA hydratase (EC 4.2.1.17)
SC-57 and SC-532	Carbohydrates	Fermentation	Butanol Biosynthesis	Pyruvate formate-lyase (EC 2.3.1.54)
SC-57 and SC-532	Carbohydrates	Fermentation	Fermentations: Lactate	Acetate kinase (EC 2.7.2.1)
SC-57 and SC-532	Carbohydrates	Fermentation	Fermentations: Lactate	L-lactate dehydrogenase (EC 1.1.1.27)
SC-57 and SC-532	Carbohydrates	Fermentation	Fermentations: Lactate	Phosphate acetyltransferase (EC 2.3.1.8)
SC-57 and SC-532	Carbohydrates	Fermentation	Fermentations: Mixed acid	Acetate kinase (EC 2.7.2.1)
SC-57 and SC-532	Carbohydrates	Fermentation	Fermentations: Mixed acid	Alcohol dehydrogenase (EC 1.1.1.1)
SC-57 and SC-532	Carbohydrates	Fermentation	Fermentations: Mixed acid	L-lactate dehydrogenase (EC 1.1.1.27)
SC-57 and SC-532	Carbohydrates	Fermentation	Fermentations: Mixed acid	Phosphate acetyltransferase (EC 2.3.1.8)
SC-57 and SC-532	Carbohydrates	Fermentation	Fermentations: Mixed acid	Pyruvate formate-lyase (EC 2.3.1.54)
SC-57 and SC-532	Carbohydrates	Fermentation	Fermentations: Mixed acid	Pyruvate formate-lyase activating enzyme (EC 1.97.1.4)
SC-57 and SC-532	Carbohydrates	Monosaccharides	D-Galacturonate and D-Glucuronate Utilization	2-dehydro-3-deoxygluconate kinase (EC 2.7.1.45)
SC-57 and SC-532	Carbohydrates	Monosaccharides	D-Galacturonate and D-Glucuronate Utilization	2-dehydro-3-deoxyphosphogluconate aldolase (EC 4.1.2.14)
SC-57 and SC-532	Carbohydrates	Monosaccharides	D-Galacturonate and D-Glucuronate Utilization	2-keto-3-deoxygluconate permease (KDG permease)
SC-57 and SC-532	Carbohydrates	Monosaccharides	D-Galacturonate and D-Glucuronate Utilization	Alpha-glucosidase (EC 3.2.1.20)
SC-57 and SC-532	Carbohydrates	Monosaccharides	D-Galacturonate and D-Glucuronate Utilization	Beta-glucuronidase (EC 3.2.1.31)
SC-57 and SC-532	Carbohydrates	Monosaccharides	D-Galacturonate and D-Glucuronate Utilization	D-mannonate oxidoreductase (EC 1.1.1.57)
SC-57 and SC-532	Carbohydrates	Monosaccharides	D-Galacturonate and D-Glucuronate Utilization	Fructuronate transporter GntP
SC-57 and SC-532	Carbohydrates	Monosaccharides	D-Galacturonate and D-Glucuronate Utilization	Glucuronide transporter UidB
SC-57 and SC-532	Carbohydrates	Monosaccharides	D-Galacturonate and D-Glucuronate Utilization	Mannonate dehydratase (EC 4.2.1.8)
SC-57 and SC-532	Carbohydrates	Monosaccharides	D-Galacturonate and D-Glucuronate Utilization	Predicted D-glucuronide-specific TRAP transporter, substrate-binding component
SC-57 and SC-532	Carbohydrates	Monosaccharides	D-Galacturonate and D-Glucuronate Utilization	Uronate isomerase (EC 5.3.1.12)
SC-57 and SC-532	Carbohydrates	Monosaccharides	D-galactarate, D-glucarate and D-glycerate catabolism	Glycerate kinase (EC 2.7.1.31)
SC-57 and SC-532	Carbohydrates	Monosaccharides	D-galactarate, D-glucarate and D-glycerate catabolism	Sugar diacid utilization regulator SdaR
SC-57 and SC-532	Carbohydrates	Monosaccharides	D-galactarate, D-glucarate and D-glycerate catabolism - gjo	Glycerate kinase (EC 2.7.1.31)
SC-57 and SC-532	Carbohydrates	Monosaccharides	D-galactarate, D-glucarate and D-glycerate catabolism - gjo	Sugar diacid utilization regulator SdaR
SC-57 and SC-532	Carbohydrates	Monosaccharides	D-gluconate and ketogluconates metabolism	2-dehydro-3-deoxygluconate kinase (EC 2.7.1.45)
SC-57 and SC-532	Carbohydrates	Monosaccharides	D-gluconate and ketogluconates metabolism	6-phosphogluconate dehydrogenase, decarboxylating (EC 1.1.1.44)
SC-57 and SC-532	Carbohydrates	Monosaccharides	D-gluconate and ketogluconates metabolism	Gluconate operon transcriptional repressor
SC-57 and SC-532	Carbohydrates	Monosaccharides	D-gluconate and ketogluconates metabolism	Gluconate permease, Bsu4004 homolog
SC-57 and SC-532	Carbohydrates	Monosaccharides	D-gluconate and ketogluconates metabolism	Gluconokinase (EC 2.7.1.12)
SC-57 and SC-532	Carbohydrates	Monosaccharides	D-gluconate and ketogluconates metabolism	Glucose 1-dehydrogenase (EC 1.1.1.47)
SC-57 and SC-532	Carbohydrates	Monosaccharides	D-ribose utilization	Ribokinase (EC 2.7.1.15)
SC-57 and SC-532	Carbohydrates	Monosaccharides	D-ribose utilization	Ribose 5-phosphate isomerase A (EC 5.3.1.6)
SC-57 and SC-532	Carbohydrates	Monosaccharides	D-ribose utilization	Ribose 5-phosphate isomerase B (EC 5.3.1.6)
SC-57 and SC-532	Carbohydrates	Monosaccharides	D-ribose utilization	Ribose ABC transport system, ATP-binding protein RbsA (TC 3.A.1.2.1)
SC-57 and SC-532	Carbohydrates	Monosaccharides	D-ribose utilization	Ribose ABC transport system, high affinity permease RbsD (TC 3.A.1.2.1)
SC-57 and SC-532	Carbohydrates	Monosaccharides	D-ribose utilization	Ribose ABC transport system, periplasmic ribose-binding protein RbsB (TC 3.A.1.2.1)
SC-57 and SC-532	Carbohydrates	Monosaccharides	D-ribose utilization	Ribose ABC transport system, permease protein RbsC (TC 3.A.1.2.1)
SC-57 and SC-532	Carbohydrates	Monosaccharides	D-ribose utilization	Ribose operon repressor
SC-57 and SC-532	Carbohydrates	Monosaccharides	Deoxyribose and Deoxynucleoside Catabolism	Deoxyribose-phosphate aldolase (EC 4.1.2.4)
SC-57 and SC-532	Carbohydrates	Monosaccharides	Deoxyribose and Deoxynucleoside Catabolism	Phosphopentomutase (EC 5.4.2.7)
SC-57 and SC-532	Carbohydrates	Monosaccharides	Deoxyribose and Deoxynucleoside Catabolism	Purine nucleoside phosphorylase (EC 2.4.2.1)
SC-57 and SC-532	Carbohydrates	Monosaccharides	Deoxyribose and Deoxynucleoside Catabolism	Pyrimidine-nucleoside phosphorylase (EC 2.4.2.2)
SC-57 and SC-532	Carbohydrates	Monosaccharides	Deoxyribose and Deoxynucleoside Catabolism	Ribokinase (EC 2.7.1.15)
SC-57 and SC-532	Carbohydrates	Monosaccharides	Fructose utilization	1-phosphofructokinase (EC 2.7.1.56)
SC-57 and SC-532	Carbohydrates	Monosaccharides	Fructose utilization	Fructokinase (EC 2.7.1.4)
SC-57 and SC-532	Carbohydrates	Monosaccharides	Fructose utilization	PTS system, fructose-specific IIA component (EC 2.7.1.69)
SC-57 and SC-532	Carbohydrates	Monosaccharides	Fructose utilization	PTS system, fructose-specific IIB component (EC 2.7.1.69)
SC-57 and SC-532	Carbohydrates	Monosaccharides	Fructose utilization	PTS system, fructose-specific IIC component (EC 2.7.1.69)
SC-57 and SC-532	Carbohydrates	Monosaccharides	Fructose utilization	Phosphoenolpyruvate-protein phosphotransferase of PTS system (EC 2.7.3.9)
SC-57 and SC-532	Carbohydrates	Monosaccharides	Fructose utilization	Transaldolase (EC 2.2.1.2)
SC-57 and SC-532	Carbohydrates	Monosaccharides	Fructose utilization	Transcriptional repressor of the fructose operon, DeoR family
SC-57 and SC-532	Carbohydrates	Monosaccharides	Mannose Metabolism	Activator of the mannose operon (transcriptional antiterminator), BglG family
SC-57 and SC-532	Carbohydrates	Monosaccharides	Mannose Metabolism	Mannose-6-phosphate isomerase (EC 5.3.1.8)
SC-57 and SC-532	Carbohydrates	Monosaccharides	Mannose Metabolism	Mannose-6-phosphate isomerase, class I (EC 5.3.1.8)
SC-57 and SC-532	Carbohydrates	Monosaccharides	Mannose Metabolism	PTS system, mannose-specific IIA component (EC 2.7.1.69)
SC-57 and SC-532	Carbohydrates	Monosaccharides	Mannose Metabolism	PTS system, mannose-specific IIB component (EC 2.7.1.69)
SC-57 and SC-532	Carbohydrates	Monosaccharides	Mannose Metabolism	PTS system, mannose-specific IIC component (EC 2.7.1.69)
SC-57 and SC-532	Carbohydrates	Monosaccharides	Mannose Metabolism	Phosphomannomutase (EC 5.4.2.8)
SC-57 and SC-532	Carbohydrates	Monosaccharides	Xylose utilization	Xylulose kinase (EC 2.7.1.17)
SC-57 and SC-532	Carbohydrates	One-carbon Metabolism	Formaldehyde assimilation: Ribulose monophosphate pathway	6-phospho-3-hexuloisomerase
SC-57 and SC-532	Carbohydrates	One-carbon Metabolism	One-carbon metabolism by tetrahydropterines	5,10-methylenetetrahydrofolate reductase (EC 1.5.1.20)
SC-57 and SC-532	Carbohydrates	One-carbon Metabolism	One-carbon metabolism by tetrahydropterines	5-formyltetrahydrofolate cyclo-ligase (EC 6.3.3.2)
SC-57 and SC-532	Carbohydrates	One-carbon Metabolism	One-carbon metabolism by tetrahydropterines	Formate--tetrahydrofolate ligase (EC 6.3.4.3)
SC-57 and SC-532	Carbohydrates	One-carbon Metabolism	One-carbon metabolism by tetrahydropterines	Formyltetrahydrofolate deformylase (EC 3.5.1.10)
SC-57 and SC-532	Carbohydrates	One-carbon Metabolism	One-carbon metabolism by tetrahydropterines	Methenyltetrahydrofolate cyclohydrolase (EC 3.5.4.9)
SC-57 and SC-532	Carbohydrates	One-carbon Metabolism	One-carbon metabolism by tetrahydropterines	Methylenetetrahydrofolate dehydrogenase (NADP+) (EC 1.5.1.5)
SC-57 and SC-532	Carbohydrates	One-carbon Metabolism	Serine-glyoxylate cycle	3-ketoacyl-CoA thiolase (EC 2.3.1.16)
SC-57 and SC-532	Carbohydrates	One-carbon Metabolism	Serine-glyoxylate cycle	5,10-methylenetetrahydrofolate reductase (EC 1.5.1.20)
SC-57 and SC-532	Carbohydrates	One-carbon Metabolism	Serine-glyoxylate cycle	5-formyltetrahydrofolate cyclo-ligase (EC 6.3.3.2)
SC-57 and SC-532	Carbohydrates	One-carbon Metabolism	Serine-glyoxylate cycle	Acetyl-CoA acetyltransferase (EC 2.3.1.9)
SC-57 and SC-532	Carbohydrates	One-carbon Metabolism	Serine-glyoxylate cycle	Aconitate hydratase (EC 4.2.1.3)
SC-57 and SC-532	Carbohydrates	One-carbon Metabolism	Serine-glyoxylate cycle	Citrate synthase (si) (EC 2.3.3.1)
SC-57 and SC-532	Carbohydrates	One-carbon Metabolism	Serine-glyoxylate cycle	Enolase (EC 4.2.1.11)
SC-57 and SC-532	Carbohydrates	One-carbon Metabolism	Serine-glyoxylate cycle	Formate--tetrahydrofolate ligase (EC 6.3.4.3)
SC-57 and SC-532	Carbohydrates	One-carbon Metabolism	Serine-glyoxylate cycle	Glycerate kinase (EC 2.7.1.31)
SC-57 and SC-532	Carbohydrates	One-carbon Metabolism	Serine-glyoxylate cycle	Malate dehydrogenase (EC 1.1.1.37)
SC-57 and SC-532	Carbohydrates	One-carbon Metabolism	Serine-glyoxylate cycle	Methenyltetrahydrofolate cyclohydrolase (EC 3.5.4.9)
SC-57 and SC-532	Carbohydrates	One-carbon Metabolism	Serine-glyoxylate cycle	Methylenetetrahydrofolate dehydrogenase (NADP+) (EC 1.5.1.5)
SC-57 and SC-532	Carbohydrates	One-carbon Metabolism	Serine-glyoxylate cycle	Phosphoenolpyruvate carboxykinase [ATP] (EC 4.1.1.49)
SC-57 and SC-532	Carbohydrates	One-carbon Metabolism	Serine-glyoxylate cycle	Serine hydroxymethyltransferase (EC 2.1.2.1)
SC-57 and SC-532	Carbohydrates	One-carbon Metabolism	Serine-glyoxylate cycle	Serine--pyruvate aminotransferase (EC 2.6.1.51)
SC-57 and SC-532	Carbohydrates	One-carbon Metabolism	Serine-glyoxylate cycle	Succinate dehydrogenase flavoprotein subunit (EC 1.3.99.1)
SC-57 and SC-532	Carbohydrates	One-carbon Metabolism	Serine-glyoxylate cycle	Succinate dehydrogenase iron-sulfur protein (EC 1.3.99.1)
SC-57 and SC-532	Carbohydrates	One-carbon Metabolism	Serine-glyoxylate cycle	Succinyl-CoA ligase [ADP-forming] alpha chain (EC 6.2.1.5)
SC-57 and SC-532	Carbohydrates	One-carbon Metabolism	Serine-glyoxylate cycle	Succinyl-CoA ligase [ADP-forming] beta chain (EC 6.2.1.5)
SC-57 and SC-532	Carbohydrates	One-carbon Metabolism	Serine-glyoxylate cycle	Succinyl-CoA:3-ketoacid-coenzyme A transferase subunit A (EC 2.8.3.5)
SC-57 and SC-532	Carbohydrates	One-carbon Metabolism	Serine-glyoxylate cycle	Succinyl-CoA:3-ketoacid-coenzyme A transferase subunit B (EC 2.8.3.5)
SC-57 and SC-532	Carbohydrates	Organic acids	Glycerate metabolism	Glycerate kinase (EC 2.7.1.31)
SC-57 and SC-532	Carbohydrates	Organic acids	Glycerate metabolism	Hydroxypyruvate reductase (EC 1.1.1.81)
SC-57 and SC-532	Carbohydrates	Organic acids	Glycerate metabolism	Pyruvate kinase (EC 2.7.1.40)
SC-57 and SC-532	Carbohydrates	Sugar alcohols	Glycerol and Glycerol-3-phosphate Uptake and Utilization	Aerobic glycerol-3-phosphate dehydrogenase (EC 1.1.5.3)
SC-57 and SC-532	Carbohydrates	Sugar alcohols	Glycerol and Glycerol-3-phosphate Uptake and Utilization	Glycerol kinase (EC 2.7.1.30)
SC-57 and SC-532	Carbohydrates	Sugar alcohols	Glycerol and Glycerol-3-phosphate Uptake and Utilization	Glycerol uptake facilitator protein
SC-57 and SC-532	Carbohydrates	Sugar alcohols	Glycerol and Glycerol-3-phosphate Uptake and Utilization	Glycerol-3-phosphate dehydrogenase [NAD(P)+] (EC 1.1.1.94)
SC-57 and SC-532	Carbohydrates	Sugar alcohols	Glycerol and Glycerol-3-phosphate Uptake and Utilization	Glycerol-3-phosphate transporter
SC-57 and SC-532	Carbohydrates	Sugar alcohols	Glycerol and Glycerol-3-phosphate Uptake and Utilization	Glycerophosphoryl diester phosphodiesterase (EC 3.1.4.46)
SC-57 and SC-532	Carbohydrates	Sugar alcohols	Glycerol and Glycerol-3-phosphate Uptake and Utilization	Glycerophosphoryl diester phosphodiesterase, periplasmic (EC 3.1.4.46)
SC-57 and SC-532	Carbohydrates	Sugar alcohols	Mannitol Utilization	Fructokinase (EC 2.7.1.4)
SC-57 and SC-532	Carbohydrates	Sugar alcohols	Mannitol Utilization	HPr kinase/phosphorylase (EC 2.7.1.-) (EC 2.7.4.-)
SC-57 and SC-532	Carbohydrates	Sugar alcohols	Mannitol Utilization	Mannitol operon activator, BglG family
SC-57 and SC-532	Carbohydrates	Sugar alcohols	Mannitol Utilization	Mannitol-1-phosphate 5-dehydrogenase (EC 1.1.1.17)
SC-57 and SC-532	Carbohydrates	Sugar alcohols	Mannitol Utilization	PTS system, mannitol-specific IIA component (EC 2.7.1.69)
SC-57 and SC-532	Carbohydrates	Sugar alcohols	Mannitol Utilization	PTS system, mannitol-specific IIB component (EC 2.7.1.69)
SC-57 and SC-532	Carbohydrates	Sugar alcohols	Mannitol Utilization	PTS system, mannitol-specific IIC component (EC 2.7.1.69)
SC-57 and SC-532	Carbohydrates	Sugar alcohols	Mannitol Utilization	Phosphoenolpyruvate-protein phosphotransferase of PTS system (EC 2.7.3.9)
SC-57 and SC-532	Cell Division and Cell Cycle	Checkpoint control	Bacterial checkpoint-control-related cluster	Bacterial checkpoint controller DisA with nucleotide-binding domain
SC-57 and SC-532	Cell Division and Cell Cycle	Checkpoint control	Bacterial checkpoint-control-related cluster	Diadenylate cyclase spyDAC
SC-57 and SC-532	Cell Division and Cell Cycle	Checkpoint control	Bacterial checkpoint-control-related cluster	Phosphoglucosamine mutase (EC 5.4.2.10)
SC-57 and SC-532	Cell Division and Cell Cycle	Checkpoint control	Bacterial checkpoint-control-related cluster	Uncharacterized secreted protein associated with spyDAC
SC-57 and SC-532	Cell Division and Cell Cycle	no subcategory	Bacterial Cytoskeleton	Cell division initiation protein DivIVA
SC-57 and SC-532	Cell Division and Cell Cycle	no subcategory	Bacterial Cytoskeleton	Cell division protein DivIC (FtsB), stabilizes FtsL against RasP cleavage
SC-57 and SC-532	Cell Division and Cell Cycle	no subcategory	Bacterial Cytoskeleton	Cell division protein FtsA
SC-57 and SC-532	Cell Division and Cell Cycle	no subcategory	Bacterial Cytoskeleton	Cell division protein FtsI [Peptidoglycan synthetase] (EC 2.4.1.129)
SC-57 and SC-532	Cell Division and Cell Cycle	no subcategory	Bacterial Cytoskeleton	Cell division protein FtsK
SC-57 and SC-532	Cell Division and Cell Cycle	no subcategory	Bacterial Cytoskeleton	Cell division protein FtsL
SC-57 and SC-532	Cell Division and Cell Cycle	no subcategory	Bacterial Cytoskeleton	Cell division protein FtsQ
SC-57 and SC-532	Cell Division and Cell Cycle	no subcategory	Bacterial Cytoskeleton	Cell division protein FtsW
SC-57 and SC-532	Cell Division and Cell Cycle	no subcategory	Bacterial Cytoskeleton	Cell division protein FtsZ (EC 3.4.24.-)
SC-57 and SC-532	Cell Division and Cell Cycle	no subcategory	Bacterial Cytoskeleton	Cell division protein MraZ
SC-57 and SC-532	Cell Division and Cell Cycle	no subcategory	Bacterial Cytoskeleton	Chromosome (plasmid) partitioning protein ParB
SC-57 and SC-532	Cell Division and Cell Cycle	no subcategory	Bacterial Cytoskeleton	Rod shape-determining protein MreC
SC-57 and SC-532	Cell Division and Cell Cycle	no subcategory	Bacterial Cytoskeleton	Rod shape-determining protein MreD
SC-57 and SC-532	Cell Division and Cell Cycle	no subcategory	Control of cell elongation - division cycle in Bacilli	Cell division protein GpsB, coordinates the switch between cylindrical and septal cell wall synthesis by re-localization of PBP1
SC-57 and SC-532	Cell Division and Cell Cycle	no subcategory	Control of cell elongation - division cycle in Bacilli	Chromosome replication initiation protein DnaD
SC-57 and SC-532	Cell Division and Cell Cycle	no subcategory	Control of cell elongation - division cycle in Bacilli	Endonuclease III (EC 4.2.99.18)
SC-57 and SC-532	Cell Division and Cell Cycle	no subcategory	Control of cell elongation - division cycle in Bacilli	FIG001721: Predicted N6-adenine-specific DNA methylase
SC-57 and SC-532	Cell Division and Cell Cycle	no subcategory	Control of cell elongation - division cycle in Bacilli	FIG005686: hypothetical protein
SC-57 and SC-532	Cell Division and Cell Cycle	no subcategory	Control of cell elongation - division cycle in Bacilli	Hypothetical protein in cluster with penicillin-binding protein PBP1, Staphylococcal type
SC-57 and SC-532	Cell Division and Cell Cycle	no subcategory	Control of cell elongation - division cycle in Bacilli	Penicillin-binding protein 1A/1B (PBP1)
SC-57 and SC-532	Cell Division and Cell Cycle	no subcategory	Control of cell elongation - division cycle in Bacilli	RecU Holliday junction resolvase
SC-57 and SC-532	Cell Division and Cell Cycle	no subcategory	Control of cell elongation - division cycle in Bacilli	Septation ring formation regulator EzrA
SC-57 and SC-532	Cell Division and Cell Cycle	no subcategory	Macromolecular synthesis operon	Carbamoyl-phosphate synthase large chain (EC 6.3.5.5)
SC-57 and SC-532	Cell Division and Cell Cycle	no subcategory	Macromolecular synthesis operon	Carbamoyl-phosphate synthase small chain (EC 6.3.5.5)
SC-57 and SC-532	Cell Division and Cell Cycle	no subcategory	Macromolecular synthesis operon	DNA primase (EC 2.7.7.-)
SC-57 and SC-532	Cell Division and Cell Cycle	no subcategory	Macromolecular synthesis operon	RNA polymerase sigma factor RpoD
SC-57 and SC-532	Cell Division and Cell Cycle	no subcategory	Macromolecular synthesis operon	SSU ribosomal protein S21p
SC-57 and SC-532	Cell Division and Cell Cycle	no subcategory	Macromolecular synthesis operon	TsaD/Kae1/Qri7 protein, required for threonylcarbamoyladenosine t(6)A37 formation in tRNA
SC-57 and SC-532	Cell Division and Cell Cycle	no subcategory	YgjD and YeaZ	TsaB protein, required for threonylcarbamoyladenosine (t(6)A) formation in tRNA
SC-57 and SC-532	Cell Division and Cell Cycle	no subcategory	YgjD and YeaZ	TsaD/Kae1/Qri7 protein, required for threonylcarbamoyladenosine t(6)A37 formation in tRNA
SC-57 and SC-532	Cell Wall and Capsule	Capsular and extracellular polysacchrides	Sialic Acid Metabolism	Glucosamine--fructose-6-phosphate aminotransferase [isomerizing] (EC 2.6.1.16)
SC-57 and SC-532	Cell Wall and Capsule	Capsular and extracellular polysacchrides	Sialic Acid Metabolism	Glucosamine-1-phosphate N-acetyltransferase (EC 2.3.1.157)
SC-57 and SC-532	Cell Wall and Capsule	Capsular and extracellular polysacchrides	Sialic Acid Metabolism	Glucosamine-6-phosphate deaminase (EC 3.5.99.6)
SC-57 and SC-532	Cell Wall and Capsule	Capsular and extracellular polysacchrides	Sialic Acid Metabolism	N-acetylglucosamine-1-phosphate uridyltransferase (EC 2.7.7.23)
SC-57 and SC-532	Cell Wall and Capsule	Capsular and extracellular polysacchrides	Sialic Acid Metabolism	N-acetylglucosamine-6-phosphate deacetylase (EC 3.5.1.25)
SC-57 and SC-532	Cell Wall and Capsule	Capsular and extracellular polysacchrides	Sialic Acid Metabolism	N-acetylmannosamine kinase (EC 2.7.1.60)
SC-57 and SC-532	Cell Wall and Capsule	Capsular and extracellular polysacchrides	Sialic Acid Metabolism	N-acetylmannosamine-6-phosphate 2-epimerase (EC 5.1.3.9)
SC-57 and SC-532	Cell Wall and Capsule	Capsular and extracellular polysacchrides	Sialic Acid Metabolism	N-acetylneuraminate lyase (EC 4.1.3.3)
SC-57 and SC-532	Cell Wall and Capsule	Capsular and extracellular polysacchrides	Sialic Acid Metabolism	PTS system, N-acetylglucosamine-specific IIB component (EC 2.7.1.69)
SC-57 and SC-532	Cell Wall and Capsule	Capsular and extracellular polysacchrides	Sialic Acid Metabolism	PTS system, N-acetylglucosamine-specific IIC component (EC 2.7.1.69)
SC-57 and SC-532	Cell Wall and Capsule	Capsular and extracellular polysacchrides	Sialic Acid Metabolism	PTS system, N-acetylmuramic acid-specific IIB component (EC 2.7.1.69)
SC-57 and SC-532	Cell Wall and Capsule	Capsular and extracellular polysacchrides	Sialic Acid Metabolism	PTS system, N-acetylmuramic acid-specific IIC component (EC 2.7.1.69)
SC-57 and SC-532	Cell Wall and Capsule	Capsular and extracellular polysacchrides	Sialic Acid Metabolism	PTS system, mannose-specific IIA component (EC 2.7.1.69)
SC-57 and SC-532	Cell Wall and Capsule	Capsular and extracellular polysacchrides	Sialic Acid Metabolism	PTS system, mannose-specific IIB component (EC 2.7.1.69)
SC-57 and SC-532	Cell Wall and Capsule	Capsular and extracellular polysacchrides	Sialic Acid Metabolism	PTS system, mannose-specific IIC component (EC 2.7.1.69)
SC-57 and SC-532	Cell Wall and Capsule	Capsular and extracellular polysacchrides	Sialic Acid Metabolism	Phosphoglucosamine mutase (EC 5.4.2.10)
SC-57 and SC-532	Cell Wall and Capsule	Capsular and extracellular polysacchrides	Sialic Acid Metabolism	Predicted sialic acid transporter
SC-57 and SC-532	Cell Wall and Capsule	Capsular and extracellular polysacchrides	Sialic Acid Metabolism	Sialic acid utilization regulator, RpiR family
SC-57 and SC-532	Cell Wall and Capsule	Capsular and extracellular polysacchrides	Sialic Acid Metabolism	UDP-N-acetylglucosamine 2-epimerase (EC 5.1.3.14)
SC-57 and SC-532	Cell Wall and Capsule	Gram-Positive cell wall components	D-Alanyl Lipoteichoic Acid Biosynthesis	D-alanine--poly(phosphoribitol) ligase subunit 1 (EC 6.1.1.13)
SC-57 and SC-532	Cell Wall and Capsule	Gram-Positive cell wall components	D-Alanyl Lipoteichoic Acid Biosynthesis	D-alanine--poly(phosphoribitol) ligase subunit 2 (EC 6.1.1.13)
SC-57 and SC-532	Cell Wall and Capsule	Gram-Positive cell wall components	D-Alanyl Lipoteichoic Acid Biosynthesis	D-alanyl transfer protein DltB
SC-57 and SC-532	Cell Wall and Capsule	Gram-Positive cell wall components	D-Alanyl Lipoteichoic Acid Biosynthesis	Poly(glycerophosphate chain) D-alanine transfer protein DltD
SC-57 and SC-532	Cell Wall and Capsule	Gram-Positive cell wall components	Polyglycerolphosphate lipoteichoic acid biosynthesis	Lipoteichoic acid synthase LtaS Type Ib
SC-57 and SC-532	Cell Wall and Capsule	Gram-Positive cell wall components	Sortase	LPXTG specific sortase A
SC-57 and SC-532	Cell Wall and Capsule	Gram-Positive cell wall components	Teichoic and lipoteichoic acids biosynthesis	CDP-glycerol: N-acetyl-beta-D-mannosaminyl-1,4-N-acetyl-D-glucosaminyldiphosphoundecaprenyl glycerophosphotransferase
SC-57 and SC-532	Cell Wall and Capsule	Gram-Positive cell wall components	Teichoic and lipoteichoic acids biosynthesis	CDP-glycerol:poly(glycerophosphate) glycerophosphotransferase (EC 2.7.8.12)
SC-57 and SC-532	Cell Wall and Capsule	Gram-Positive cell wall components	Teichoic and lipoteichoic acids biosynthesis	COG1887: Putative glycosyl/glycerophosphate transferases involved in teichoic acid biosynthesis TagF/TagB/EpsJ/RodC
SC-57 and SC-532	Cell Wall and Capsule	Gram-Positive cell wall components	Teichoic and lipoteichoic acids biosynthesis	D-alanine--poly(phosphoribitol) ligase subunit 1 (EC 6.1.1.13)
SC-57 and SC-532	Cell Wall and Capsule	Gram-Positive cell wall components	Teichoic and lipoteichoic acids biosynthesis	D-alanine--poly(phosphoribitol) ligase subunit 2 (EC 6.1.1.13)
SC-57 and SC-532	Cell Wall and Capsule	Gram-Positive cell wall components	Teichoic and lipoteichoic acids biosynthesis	D-alanyl transfer protein DltB
SC-57 and SC-532	Cell Wall and Capsule	Gram-Positive cell wall components	Teichoic and lipoteichoic acids biosynthesis	N-acetylmannosaminyltransferase (EC 2.4.1.187)
SC-57 and SC-532	Cell Wall and Capsule	Gram-Positive cell wall components	Teichoic and lipoteichoic acids biosynthesis	Poly(glycerol-phosphate) alpha-glucosyltransferase (EC 2.4.1.52)
SC-57 and SC-532	Cell Wall and Capsule	Gram-Positive cell wall components	Teichoic and lipoteichoic acids biosynthesis	Poly(glycerophosphate chain) D-alanine transfer protein DltD
SC-57 and SC-532	Cell Wall and Capsule	Gram-Positive cell wall components	Teichoic and lipoteichoic acids biosynthesis	Putative glycosyl/glycerophosphate transferase in teichoic acid biosynthesis
SC-57 and SC-532	Cell Wall and Capsule	Gram-Positive cell wall components	Teichoic and lipoteichoic acids biosynthesis	Putative major teichoic acid biosynthesis protein C
SC-57 and SC-532	Cell Wall and Capsule	Gram-Positive cell wall components	Teichoic and lipoteichoic acids biosynthesis	Teichoic acid biosynthesis protein
SC-57 and SC-532	Cell Wall and Capsule	Gram-Positive cell wall components	Teichoic and lipoteichoic acids biosynthesis	Teichoic acid biosynthesis protein X
SC-57 and SC-532	Cell Wall and Capsule	Gram-Positive cell wall components	Teichoic and lipoteichoic acids biosynthesis	Teichoic acid export ATP-binding protein TagH (EC 3.6.3.40)
SC-57 and SC-532	Cell Wall and Capsule	Gram-Positive cell wall components	Teichoic and lipoteichoic acids biosynthesis	Teichoic acid translocation permease protein TagG
SC-57 and SC-532	Cell Wall and Capsule	Gram-Positive cell wall components	Teichoic and lipoteichoic acids biosynthesis	Undecaprenyl-phosphate N-acetylglucosaminyl 1-phosphate transferase (EC 2.7.8.-)
SC-57 and SC-532	Cell Wall and Capsule	Gram-Positive cell wall components	Teichoic and lipoteichoic acids biosynthesis	diglucosyldiacylglycerol synthase (LTA membrane anchor synthesis)
SC-57 and SC-532	Cell Wall and Capsule	no subcategory	Murein Hydrolases	D-alanyl-D-alanine carboxypeptidase (EC 3.4.16.4)
SC-57 and SC-532	Cell Wall and Capsule	no subcategory	Murein Hydrolases	Muramoyltetrapeptide carboxypeptidase (EC 3.4.17.13)
SC-57 and SC-532	Cell Wall and Capsule	no subcategory	Murein Hydrolases	N-acetylmuramoyl-L-alanine amidase (EC 3.5.1.28)
SC-57 and SC-532	Cell Wall and Capsule	no subcategory	Peptidoglycan Biosynthesis	Cell division protein FtsI [Peptidoglycan synthetase] (EC 2.4.1.129)
SC-57 and SC-532	Cell Wall and Capsule	no subcategory	Peptidoglycan Biosynthesis	D-alanine--D-alanine ligase (EC 6.3.2.4)
SC-57 and SC-532	Cell Wall and Capsule	no subcategory	Peptidoglycan Biosynthesis	D-alanyl-D-alanine carboxypeptidase (EC 3.4.16.4)
SC-57 and SC-532	Cell Wall and Capsule	no subcategory	Peptidoglycan Biosynthesis	Glucosamine-1-phosphate N-acetyltransferase (EC 2.3.1.157)
SC-57 and SC-532	Cell Wall and Capsule	no subcategory	Peptidoglycan Biosynthesis	Glutamate racemase (EC 5.1.1.3)
SC-57 and SC-532	Cell Wall and Capsule	no subcategory	Peptidoglycan Biosynthesis	Glutamine synthetase type I (EC 6.3.1.2)
SC-57 and SC-532	Cell Wall and Capsule	no subcategory	Peptidoglycan Biosynthesis	Monofunctional biosynthetic peptidoglycan transglycosylase (EC 2.4.2.-)
SC-57 and SC-532	Cell Wall and Capsule	no subcategory	Peptidoglycan Biosynthesis	Multimodular transpeptidase-transglycosylase (EC 2.4.1.129) (EC 3.4.-.-)
SC-57 and SC-532	Cell Wall and Capsule	no subcategory	Peptidoglycan Biosynthesis	N-acetylglucosamine-1-phosphate uridyltransferase (EC 2.7.7.23)
SC-57 and SC-532	Cell Wall and Capsule	no subcategory	Peptidoglycan Biosynthesis	N-acetylglucosamine-1-phosphate uridyltransferase eukaryotic (EC 2.7.7.23)
SC-57 and SC-532	Cell Wall and Capsule	no subcategory	Peptidoglycan Biosynthesis	Penicillin-binding protein PBP2a, methicillin resistance determinant MecA, transpeptidase
SC-57 and SC-532	Cell Wall and Capsule	no subcategory	Peptidoglycan Biosynthesis	Phospho-N-acetylmuramoyl-pentapeptide-transferase (EC 2.7.8.13)
SC-57 and SC-532	Cell Wall and Capsule	no subcategory	Peptidoglycan Biosynthesis	UDP-N-acetylenolpyruvoylglucosamine reductase (EC 1.1.1.158)
SC-57 and SC-532	Cell Wall and Capsule	no subcategory	Peptidoglycan Biosynthesis	UDP-N-acetylglucosamine 1-carboxyvinyltransferase (EC 2.5.1.7)
SC-57 and SC-532	Cell Wall and Capsule	no subcategory	Peptidoglycan Biosynthesis	UDP-N-acetylglucosamine--N-acetylmuramyl-(pentapeptide) pyrophosphoryl-undecaprenol N-acetylglucosamine transferase (EC 2.4.1.227)
SC-57 and SC-532	Cell Wall and Capsule	no subcategory	Peptidoglycan Biosynthesis	UDP-N-acetylmuramate--alanine ligase (EC 6.3.2.8)
SC-57 and SC-532	Cell Wall and Capsule	no subcategory	Peptidoglycan Biosynthesis	UDP-N-acetylmuramoylalanine--D-glutamate ligase (EC 6.3.2.9)
SC-57 and SC-532	Cell Wall and Capsule	no subcategory	Peptidoglycan Biosynthesis	UDP-N-acetylmuramoylalanyl-D-glutamyl-2,6-diaminopimelate--D-alanyl-D-alanine ligase (EC 6.3.2.10)
SC-57 and SC-532	Cell Wall and Capsule	no subcategory	Peptidoglycan biosynthesis--gjo	D-alanine--D-alanine ligase (EC 6.3.2.4)
SC-57 and SC-532	Cell Wall and Capsule	no subcategory	Peptidoglycan biosynthesis--gjo	UDP-N-acetylmuramate--alanine ligase (EC 6.3.2.8)
SC-57 and SC-532	Cell Wall and Capsule	no subcategory	Peptidoglycan biosynthesis--gjo	UDP-N-acetylmuramoylalanine--D-glutamate ligase (EC 6.3.2.9)
SC-57 and SC-532	Cell Wall and Capsule	no subcategory	Peptidoglycan biosynthesis--gjo	UDP-N-acetylmuramoylalanyl-D-glutamate--L-lysine ligase (EC 6.3.2.7)
SC-57 and SC-532	Cell Wall and Capsule	no subcategory	Peptidoglycan biosynthesis--gjo	UDP-N-acetylmuramoylalanyl-D-glutamyl-2,6-diaminopimelate--D-alanyl-D-alanine ligase (EC 6.3.2.10)
SC-57 and SC-532	Cell Wall and Capsule	no subcategory	Recycling of Peptidoglycan Amino Acids	Muramoyltetrapeptide carboxypeptidase (EC 3.4.17.13)
SC-57 and SC-532	Cell Wall and Capsule	no subcategory	Recycling of Peptidoglycan Amino Acids	N-acetylmuramoyl-L-alanine amidase (EC 3.5.1.28)
SC-57 and SC-532	Cell Wall and Capsule	no subcategory	UDP-N-acetylmuramate from Fructose-6-phosphate Biosynthesis	Glucosamine--fructose-6-phosphate aminotransferase [isomerizing] (EC 2.6.1.16)
SC-57 and SC-532	Cell Wall and Capsule	no subcategory	UDP-N-acetylmuramate from Fructose-6-phosphate Biosynthesis	Glucosamine-1-phosphate N-acetyltransferase (EC 2.3.1.157)
SC-57 and SC-532	Cell Wall and Capsule	no subcategory	UDP-N-acetylmuramate from Fructose-6-phosphate Biosynthesis	N-acetylglucosamine-1-phosphate uridyltransferase (EC 2.7.7.23)
SC-57 and SC-532	Cell Wall and Capsule	no subcategory	UDP-N-acetylmuramate from Fructose-6-phosphate Biosynthesis	N-acetylglucosamine-1-phosphate uridyltransferase eukaryotic (EC 2.7.7.23)
SC-57 and SC-532	Cell Wall and Capsule	no subcategory	UDP-N-acetylmuramate from Fructose-6-phosphate Biosynthesis	Phosphoglucosamine mutase (EC 5.4.2.10)
SC-57 and SC-532	Cell Wall and Capsule	no subcategory	UDP-N-acetylmuramate from Fructose-6-phosphate Biosynthesis	UDP-N-acetylenolpyruvoylglucosamine reductase (EC 1.1.1.158)
SC-57 and SC-532	Cell Wall and Capsule	no subcategory	UDP-N-acetylmuramate from Fructose-6-phosphate Biosynthesis	UDP-N-acetylglucosamine 1-carboxyvinyltransferase (EC 2.5.1.7)
SC-57 and SC-532	Cell Wall and Capsule	no subcategory	YjeE	NAD(P)HX dehydratase
SC-57 and SC-532	Cell Wall and Capsule	no subcategory	YjeE	TsaB protein, required for threonylcarbamoyladenosine (t(6)A) formation in tRNA
SC-57 and SC-532	Cell Wall and Capsule	no subcategory	YjeE	TsaE protein, required for threonylcarbamoyladenosine t(6)A37 formation in tRNA
SC-57 and SC-532	Cell Wall and Capsule	no subcategory	tRNA-dependent amino acid transfers	tRNA-dependent lipid II--glycine ligase (FmhB)
SC-57 and SC-532	Cell Wall and Capsule	no subcategory	tRNA-dependent amino acid transfers	tRNA-dependent lipid II-Gly--glycine ligase
SC-57 and SC-532	Cell Wall and Capsule	no subcategory	tRNA-dependent amino acid transfers	tRNA-dependent lipid II-GlyGly--glycine ligase
SC-57 and SC-532	Cell Wall and Capsule	no subcategory	tRNA-dependent amino acid transfers	tRNA-dependent lipid II-GlyGlyGly--glycine ligase
SC-57 and SC-532	Cell Wall and Capsule	no subcategory	tRNA-dependent amino acid transfers	tRNA-dependent lipid II-GlyGlyGlyGly--glycine ligase
SC-57 and SC-532	Clustering-based subsystems	Cell Division	CBSS-393130.3.peg.794	Cysteine desulfurase (EC 2.8.1.7)
SC-57 and SC-532	Clustering-based subsystems	Cell Division	CBSS-393130.3.peg.794	Free methionine-(R)-sulfoxide reductase, contains GAF domain
SC-57 and SC-532	Clustering-based subsystems	Cell Division	CBSS-393130.3.peg.794	SSU ribosomal protein S4p (S9e)
SC-57 and SC-532	Clustering-based subsystems	Cell Division	CBSS-393130.3.peg.794	Septation ring formation regulator EzrA
SC-57 and SC-532	Clustering-based subsystems	Cell Division	CBSS-393130.3.peg.794	tRNA S(4)U 4-thiouridine synthase (former ThiI)
SC-57 and SC-532	Clustering-based subsystems	Cell Division	Cell Division Cluster	Cell division initiation protein DivIVA
SC-57 and SC-532	Clustering-based subsystems	Cell Division	Cell Division Cluster	Cell division protein FtsA
SC-57 and SC-532	Clustering-based subsystems	Cell Division	Cell Division Cluster	Cell division protein FtsQ
SC-57 and SC-532	Clustering-based subsystems	Cell Division	Cell Division Cluster	Cell division protein FtsZ (EC 3.4.24.-)
SC-57 and SC-532	Clustering-based subsystems	Cell Division	Cell Division Cluster	Cell division protein YlmG/Ycf19 (putative), YggT family
SC-57 and SC-532	Clustering-based subsystems	Cell Division	Cell Division Cluster	FIG001583: hypothetical protein, contains S4-like RNA binding domain
SC-57 and SC-532	Clustering-based subsystems	Cell Division	Cell Division Cluster	FIG001960: FtsZ-interacting protein related to cell division
SC-57 and SC-532	Clustering-based subsystems	Cell Division	Cell Division Cluster	Hypothetical protein YggS, proline synthase co-transcribed bacterial homolog PROSC
SC-57 and SC-532	Clustering-based subsystems	Cell Division	Cell Division Cluster	Isoleucyl-tRNA synthetase (EC 6.1.1.5)
SC-57 and SC-532	Clustering-based subsystems	Cell Division	Cell Division Cluster	UDP-N-acetylglucosamine--N-acetylmuramyl-(pentapeptide) pyrophosphoryl-undecaprenol N-acetylglucosamine transferase (EC 2.4.1.227)
SC-57 and SC-532	Clustering-based subsystems	Cell Division	Cell Division Subsystem including YidCD	Chromosomal replication initiator protein DnaA
SC-57 and SC-532	Clustering-based subsystems	Cell Division	Cell Division Subsystem including YidCD	Chromosome (plasmid) partitioning protein ParB
SC-57 and SC-532	Clustering-based subsystems	Cell Division	Cell Division Subsystem including YidCD	DNA gyrase subunit A (EC 5.99.1.3)
SC-57 and SC-532	Clustering-based subsystems	Cell Division	Cell Division Subsystem including YidCD	DNA gyrase subunit B (EC 5.99.1.3)
SC-57 and SC-532	Clustering-based subsystems	Cell Division	Cell Division Subsystem including YidCD	DNA polymerase III beta subunit (EC 2.7.7.7)
SC-57 and SC-532	Clustering-based subsystems	Cell Division	Cell Division Subsystem including YidCD	DNA recombination and repair protein RecF
SC-57 and SC-532	Clustering-based subsystems	Cell Division	Cell Division Subsystem including YidCD	GTPase and tRNA-U34 5-formylation enzyme TrmE
SC-57 and SC-532	Clustering-based subsystems	Cell Division	Cell Division Subsystem including YidCD	Inner membrane protein translocase component YidC, short form OxaI-like
SC-57 and SC-532	Clustering-based subsystems	Cell Division	Cell Division Subsystem including YidCD	LSU ribosomal protein L34p
SC-57 and SC-532	Clustering-based subsystems	Cell Division	Cell Division Subsystem including YidCD	Protein YidD
SC-57 and SC-532	Clustering-based subsystems	Cell Division	Cell Division Subsystem including YidCD	Ribonuclease P protein component (EC 3.1.26.5)
SC-57 and SC-532	Clustering-based subsystems	Cell Division	Cell Division Subsystem including YidCD	rRNA small subunit 7-methylguanosine (m7G) methyltransferase GidB
SC-57 and SC-532	Clustering-based subsystems	Cell Division	Cell Division Subsystem including YidCD	tRNA uridine 5-carboxymethylaminomethyl modification enzyme GidA
SC-57 and SC-532	Clustering-based subsystems	Cell Division	cell division cluster containing FtsQ	Cell division protein FtsA
SC-57 and SC-532	Clustering-based subsystems	Cell Division	cell division cluster containing FtsQ	Cell division protein FtsQ
SC-57 and SC-532	Clustering-based subsystems	Cell Division	cell division cluster containing FtsQ	Cell division protein FtsW
SC-57 and SC-532	Clustering-based subsystems	Cell Division	cell division cluster containing FtsQ	Cell division protein FtsZ (EC 3.4.24.-)
SC-57 and SC-532	Clustering-based subsystems	Cell Division	cell division cluster containing FtsQ	D-alanine--D-alanine ligase (EC 6.3.2.4)
SC-57 and SC-532	Clustering-based subsystems	Cell Division	cell division cluster containing FtsQ	UDP-N-acetylmuramate--alanine ligase (EC 6.3.2.8)
SC-57 and SC-532	Clustering-based subsystems	Cell Division	cell division core of larger cluster	Cell division protein FtsA
SC-57 and SC-532	Clustering-based subsystems	Cell Division	cell division core of larger cluster	Cell division protein FtsQ
SC-57 and SC-532	Clustering-based subsystems	Cell Division	cell division core of larger cluster	Cell division protein FtsZ (EC 3.4.24.-)
SC-57 and SC-532	Clustering-based subsystems	Cell Division	cell division core of larger cluster	UDP-N-acetylglucosamine--N-acetylmuramyl-(pentapeptide) pyrophosphoryl-undecaprenol N-acetylglucosamine transferase (EC 2.4.1.227)
SC-57 and SC-532	Clustering-based subsystems	Cofactors	Riboflavin synthesis cluster	3,4-dihydroxy-2-butanone 4-phosphate synthase (EC 4.1.99.12)
SC-57 and SC-532	Clustering-based subsystems	Cofactors	Riboflavin synthesis cluster	5-amino-6-(5-phosphoribosylamino)uracil reductase (EC 1.1.1.193)
SC-57 and SC-532	Clustering-based subsystems	Cofactors	Riboflavin synthesis cluster	6,7-dimethyl-8-ribityllumazine synthase (EC 2.5.1.78)
SC-57 and SC-532	Clustering-based subsystems	Cofactors	Riboflavin synthesis cluster	ATP phosphoribosyltransferase (EC 2.4.2.17)
SC-57 and SC-532	Clustering-based subsystems	Cofactors	Riboflavin synthesis cluster	Diacylglycerol kinase (EC 2.7.1.107)
SC-57 and SC-532	Clustering-based subsystems	Cofactors	Riboflavin synthesis cluster	Diaminohydroxyphosphoribosylaminopyrimidine deaminase (EC 3.5.4.26)
SC-57 and SC-532	Clustering-based subsystems	Cofactors	Riboflavin synthesis cluster	GTP cyclohydrolase II (EC 3.5.4.25)
SC-57 and SC-532	Clustering-based subsystems	Cofactors	Riboflavin synthesis cluster	NADH dehydrogenase (EC 1.6.99.3)
SC-57 and SC-532	Clustering-based subsystems	Cofactors	Riboflavin synthesis cluster	Orotidine 5&#39;-phosphate decarboxylase (EC 4.1.1.23)
SC-57 and SC-532	Clustering-based subsystems	Cofactors	Riboflavin synthesis cluster	Phosphoribosyl-ATP pyrophosphatase (EC 3.6.1.31)
SC-57 and SC-532	Clustering-based subsystems	Cofactors	Riboflavin synthesis cluster	Riboflavin synthase eubacterial/eukaryotic (EC 2.5.1.9)
SC-57 and SC-532	Clustering-based subsystems	Cofactors	Riboflavin synthesis cluster	Ribulose-phosphate 3-epimerase (EC 5.1.3.1)
SC-57 and SC-532	Clustering-based subsystems	Cofactors	Riboflavin synthesis cluster	Transcription termination protein NusB
SC-57 and SC-532	Clustering-based subsystems	Cytochrome biogenesis	CBSS-196164.1.peg.461	Glutamate-1-semialdehyde aminotransferase (EC 5.4.3.8)
SC-57 and SC-532	Clustering-based subsystems	Cytochrome biogenesis	CBSS-196164.1.peg.461	HemX protein, negative effector of steady-state concentration of glutamyl-tRNA reductase
SC-57 and SC-532	Clustering-based subsystems	DNA metabolism	Rad50-Mre11 DNA repair cluster	3&#39;->5&#39; exoribonuclease Bsu YhaM
SC-57 and SC-532	Clustering-based subsystems	DNA metabolism	Rad50-Mre11 DNA repair cluster	DNA double-strand break repair Rad50 ATPase
SC-57 and SC-532	Clustering-based subsystems	DNA metabolism	Rad50-Mre11 DNA repair cluster	Exonuclease SbcC
SC-57 and SC-532	Clustering-based subsystems	DNA metabolism	Rad50-Mre11 DNA repair cluster	Exonuclease SbcD
SC-57 and SC-532	Clustering-based subsystems	DNA pol III alpha and a number of apparently unrelated functions	CBSS-269801.1.peg.809	Alanine dehydrogenase (EC 1.4.1.1)
SC-57 and SC-532	Clustering-based subsystems	DNA pol III alpha and a number of apparently unrelated functions	CBSS-269801.1.peg.809	DNA polymerase III alpha subunit (EC 2.7.7.7)
SC-57 and SC-532	Clustering-based subsystems	DNA pol III alpha and a number of apparently unrelated functions	CBSS-269801.1.peg.809	FIG002379: metal-dependent hydrolase
SC-57 and SC-532	Clustering-based subsystems	DNA pol III alpha and a number of apparently unrelated functions	CBSS-269801.1.peg.809	FIG009439: Cytosolic protein containing multiple CBS domains
SC-57 and SC-532	Clustering-based subsystems	DNA pol III alpha and a number of apparently unrelated functions	CBSS-269801.1.peg.809	FIG146085: 3&#39;-to-5&#39; oligoribonuclease A, Bacillus type
SC-57 and SC-532	Clustering-based subsystems	DNA pol III alpha and a number of apparently unrelated functions	CBSS-269801.1.peg.809	Proline dipeptidase (EC 3.4.13.9)
SC-57 and SC-532	Clustering-based subsystems	DNA pol III alpha and a number of apparently unrelated functions	CBSS-269801.1.peg.809	Universal stress protein family
SC-57 and SC-532	Clustering-based subsystems	Drug resistance or antibiotic biosynthesis related cluster	CBSS-1085.1.peg.1363	Antibiotic biosynthesis monooxygenase
SC-57 and SC-532	Clustering-based subsystems	Drug resistance or antibiotic biosynthesis related cluster	CBSS-1085.1.peg.1363	Transcriptional regulator, ArsR family
SC-57 and SC-532	Clustering-based subsystems	Hypothetical associated with RecF	Hypothetical Coupled to RecF	DNA recombination and repair protein RecF
SC-57 and SC-532	Clustering-based subsystems	Hypothetical associated with RecF	Hypothetical Coupled to RecF	FIG002958: hypothetical protein
SC-57 and SC-532	Clustering-based subsystems	Isoprenoid/cell wall biosynthesis: PREDICTED UNDECAPRENYL DIPHOSPHATE PHOSPHATASE	CBSS-83331.1.peg.3039	Cell division protein FtsI [Peptidoglycan synthetase] (EC 2.4.1.129)
SC-57 and SC-532	Clustering-based subsystems	Isoprenoid/cell wall biosynthesis: PREDICTED UNDECAPRENYL DIPHOSPHATE PHOSPHATASE	CBSS-83331.1.peg.3039	Undecaprenyl diphosphate synthase (EC 2.5.1.31)
SC-57 and SC-532	Clustering-based subsystems	Lysine, threonine, methionine, and cysteine	CBSS-84588.1.peg.1247	Cysteine desulfurase (EC 2.8.1.7)
SC-57 and SC-532	Clustering-based subsystems	Lysine, threonine, methionine, and cysteine	CBSS-84588.1.peg.1247	D-alanyl-D-alanine carboxypeptidase (EC 3.4.16.4)
SC-57 and SC-532	Clustering-based subsystems	May be related to ADP-phosphoribose and NAD-dependent acetylation	CBSS-216591.1.peg.168	ADP-ribose pyrophosphatase (EC 3.6.1.13)
SC-57 and SC-532	Clustering-based subsystems	May be related to ADP-phosphoribose and NAD-dependent acetylation	CBSS-216591.1.peg.168	Aspartate aminotransferase (EC 2.6.1.1)
SC-57 and SC-532	Clustering-based subsystems	May be related to ADP-phosphoribose and NAD-dependent acetylation	CBSS-216591.1.peg.168	Aspartokinase (EC 2.7.2.4)
SC-57 and SC-532	Clustering-based subsystems	May be related to ADP-phosphoribose and NAD-dependent acetylation	CBSS-216591.1.peg.168	Competence protein F homolog, phosphoribosyltransferase domain
SC-57 and SC-532	Clustering-based subsystems	May be related to ADP-phosphoribose and NAD-dependent acetylation	CBSS-216591.1.peg.168	Histone acetyltransferase HPA2 and related acetyltransferases
SC-57 and SC-532	Clustering-based subsystems	Phosphate metabolism	PhoR-PhoB two-component regulatory system	Phosphate ABC transporter, periplasmic phosphate-binding protein PstS (TC 3.A.1.7.1)
SC-57 and SC-532	Clustering-based subsystems	Phosphate metabolism	PhoR-PhoB two-component regulatory system	Phosphate regulon sensor protein PhoR (SphS) (EC 2.7.13.3)
SC-57 and SC-532	Clustering-based subsystems	Probably GTP or GMP signaling related	CBSS-176299.4.peg.1292	DNA recombination and repair protein RecO
SC-57 and SC-532	Clustering-based subsystems	Probably GTP or GMP signaling related	CBSS-176299.4.peg.1292	DNA-directed RNA polymerase omega subunit (EC 2.7.7.6)
SC-57 and SC-532	Clustering-based subsystems	Probably GTP or GMP signaling related	CBSS-176299.4.peg.1292	GTP pyrophosphokinase (EC 2.7.6.5), (p)ppGpp synthetase I
SC-57 and SC-532	Clustering-based subsystems	Probably GTP or GMP signaling related	CBSS-176299.4.peg.1292	GTP-binding protein Era
SC-57 and SC-532	Clustering-based subsystems	Probably GTP or GMP signaling related	CBSS-176299.4.peg.1292	Holo-[acyl-carrier protein] synthase (EC 2.7.8.7)
SC-57 and SC-532	Clustering-based subsystems	Probably GTP or GMP signaling related	CBSS-176299.4.peg.1292	Ribonuclease III (EC 3.1.26.3)
SC-57 and SC-532	Clustering-based subsystems	Probably GTP or GMP signaling related	CBSS-176299.4.peg.1292	Signal peptidase I (EC 3.4.21.89)
SC-57 and SC-532	Clustering-based subsystems	Probably organic hydroperoxide resistance related hypothetical protein	CBSS-269482.1.peg.1294	Homoserine kinase (EC 2.7.1.39)
SC-57 and SC-532	Clustering-based subsystems	Probably organic hydroperoxide resistance related hypothetical protein	CBSS-269482.1.peg.1294	Organic hydroperoxide resistance protein
SC-57 and SC-532	Clustering-based subsystems	Recombination related cluster	CBSS-198094.1.peg.4426	DNA polymerase X family
SC-57 and SC-532	Clustering-based subsystems	Recombination related cluster	CBSS-198094.1.peg.4426	Recombination inhibitory protein MutS2
SC-57 and SC-532	Clustering-based subsystems	Recombination related cluster	CBSS-198094.1.peg.4426	Ribonuclease HIII (EC 3.1.26.4)
SC-57 and SC-532	Clustering-based subsystems	Related to Menaquinone-cytochrome C reductase	CBSS-393130.3.peg.129	BH1670 unknown conserved protein in B. subtilis
SC-57 and SC-532	Clustering-based subsystems	Related to Menaquinone-cytochrome C reductase	CBSS-393130.3.peg.129	Hypothetical transmembrane protein CDS_ID OB1773
SC-57 and SC-532	Clustering-based subsystems	Related to Menaquinone-cytochrome C reductase	CBSS-393130.3.peg.129	TPR-repeat-containing protein, putative component of Menaquinone-cytochrome C reductase
SC-57 and SC-532	Clustering-based subsystems	Ribosomal Protein L28P relates to a set of uncharacterized proteins	A Gram-positive cluster that relates ribosomal protein L28P to a set of uncharacterized proteins	ATP-dependent DNA helicase RecG (EC 3.6.1.-)
SC-57 and SC-532	Clustering-based subsystems	Ribosomal Protein L28P relates to a set of uncharacterized proteins	A Gram-positive cluster that relates ribosomal protein L28P to a set of uncharacterized proteins	Dihydroxyacetone kinase family protein
SC-57 and SC-532	Clustering-based subsystems	Ribosomal Protein L28P relates to a set of uncharacterized proteins	A Gram-positive cluster that relates ribosomal protein L28P to a set of uncharacterized proteins	FIG001802: Putative alkaline-shock protein
SC-57 and SC-532	Clustering-based subsystems	Ribosomal Protein L28P relates to a set of uncharacterized proteins	A Gram-positive cluster that relates ribosomal protein L28P to a set of uncharacterized proteins	LSU ribosomal protein L28p
SC-57 and SC-532	Clustering-based subsystems	Ribosomal Protein L28P relates to a set of uncharacterized proteins	A Gram-positive cluster that relates ribosomal protein L28P to a set of uncharacterized proteins	Ribosome small subunit-stimulated GTPase EngC
SC-57 and SC-532	Clustering-based subsystems	Ribosomal Protein L28P relates to a set of uncharacterized proteins	A Gram-positive cluster that relates ribosomal protein L28P to a set of uncharacterized proteins	Ribulose-phosphate 3-epimerase (EC 5.1.3.1)
SC-57 and SC-532	Clustering-based subsystems	Ribosomal Protein L28P relates to a set of uncharacterized proteins	A Gram-positive cluster that relates ribosomal protein L28P to a set of uncharacterized proteins	Serine/threonine protein kinase PrkC, regulator of stationary phase
SC-57 and SC-532	Clustering-based subsystems	Ribosomal Protein L28P relates to a set of uncharacterized proteins	A Gram-positive cluster that relates ribosomal protein L28P to a set of uncharacterized proteins	Thiamin pyrophosphokinase (EC 2.7.6.2)
SC-57 and SC-532	Clustering-based subsystems	Ribosome-related cluster	A Gammaproteobacteria Cluster Relating to Translation	4-diphosphocytidyl-2-C-methyl-D-erythritol kinase (EC 2.7.1.148)
SC-57 and SC-532	Clustering-based subsystems	Ribosome-related cluster	A Gammaproteobacteria Cluster Relating to Translation	Glutamyl-tRNA reductase (EC 1.2.1.70)
SC-57 and SC-532	Clustering-based subsystems	Ribosome-related cluster	A Gammaproteobacteria Cluster Relating to Translation	Peptide chain release factor 1
SC-57 and SC-532	Clustering-based subsystems	Ribosome-related cluster	A Gammaproteobacteria Cluster Relating to Translation	Protein-N(5)-glutamine methyltransferase PrmC, methylates polypeptide chain release factors RF1 and RF2
SC-57 and SC-532	Clustering-based subsystems	Ribosome-related cluster	A Gammaproteobacteria Cluster Relating to Translation	Ribose-phosphate pyrophosphokinase (EC 2.7.6.1)
SC-57 and SC-532	Clustering-based subsystems	TldD cluster	CBSS-354.1.peg.2917	Rod shape-determining protein MreC
SC-57 and SC-532	Clustering-based subsystems	TldD cluster	CBSS-354.1.peg.2917	Rod shape-determining protein MreD
SC-57 and SC-532	Clustering-based subsystems	Two related proteases	CBSS-257314.1.peg.676	3-oxoacyl-[acyl-carrier protein] reductase paralog (EC 1.1.1.100) in cluster with unspecified monosaccharide transporter
SC-57 and SC-532	Clustering-based subsystems	Two related proteases	CBSS-257314.1.peg.676	CDP-diacylglycerol--glycerol-3-phosphate 3-phosphatidyltransferase (EC 2.7.8.5)
SC-57 and SC-532	Clustering-based subsystems	Two related proteases	CBSS-257314.1.peg.676	Competence/damage-inducible protein CinA
SC-57 and SC-532	Clustering-based subsystems	Two related proteases	CBSS-257314.1.peg.676	FIG001621: Zinc protease
SC-57 and SC-532	Clustering-based subsystems	Two related proteases	CBSS-257314.1.peg.676	FIG002344: Hydrolase (HAD superfamily)
SC-57 and SC-532	Clustering-based subsystems	Two related proteases	CBSS-257314.1.peg.676	FIG006542: Phosphoesterase
SC-57 and SC-532	Clustering-based subsystems	Two related proteases	CBSS-257314.1.peg.676	FIG009210: peptidase, M16 family
SC-57 and SC-532	Clustering-based subsystems	Two related proteases	CBSS-257314.1.peg.676	RecA protein
SC-57 and SC-532	Clustering-based subsystems	no subcategory	Allophanate hydrolase 2 and Biotin carboxylase cluster	Allophanate hydrolase 2 subunit 1 (EC 3.5.1.54)
SC-57 and SC-532	Clustering-based subsystems	no subcategory	Allophanate hydrolase 2 and Biotin carboxylase cluster	Allophanate hydrolase 2 subunit 2 (EC 3.5.1.54)
SC-57 and SC-532	Clustering-based subsystems	no subcategory	Allophanate hydrolase 2 and Biotin carboxylase cluster	Biotin carboxyl carrier protein
SC-57 and SC-532	Clustering-based subsystems	no subcategory	Allophanate hydrolase 2 and Biotin carboxylase cluster	Biotin carboxylase (EC 6.3.4.14)
SC-57 and SC-532	Clustering-based subsystems	no subcategory	Allophanate hydrolase 2 and Biotin carboxylase cluster	Lactam utilization protein LamB
SC-57 and SC-532	Clustering-based subsystems	no subcategory	Allophanate hydrolase 2 and Biotin carboxylase cluster	Mn2+/Fe2+ transporter, NRAMP family
SC-57 and SC-532	Clustering-based subsystems	no subcategory	An Fe-S oxireductase coupled with a methyltransferase	COG1242: Predicted Fe-S oxidoreductase
SC-57 and SC-532	Clustering-based subsystems	no subcategory	An Fe-S oxireductase coupled with a methyltransferase	SAM-dependent methyltransferase, MraW methylase family (EC 2.1.1.-)
SC-57 and SC-532	Clustering-based subsystems	no subcategory	Bacterial Cell Division	Cell division initiation protein DivIVA
SC-57 and SC-532	Clustering-based subsystems	no subcategory	Bacterial Cell Division	Cell division protein DivIC (FtsB), stabilizes FtsL against RasP cleavage
SC-57 and SC-532	Clustering-based subsystems	no subcategory	Bacterial Cell Division	Cell division protein FtsA
SC-57 and SC-532	Clustering-based subsystems	no subcategory	Bacterial Cell Division	Cell division protein FtsH (EC 3.4.24.-)
SC-57 and SC-532	Clustering-based subsystems	no subcategory	Bacterial Cell Division	Cell division protein FtsI [Peptidoglycan synthetase] (EC 2.4.1.129)
SC-57 and SC-532	Clustering-based subsystems	no subcategory	Bacterial Cell Division	Cell division protein FtsK
SC-57 and SC-532	Clustering-based subsystems	no subcategory	Bacterial Cell Division	Cell division protein FtsL
SC-57 and SC-532	Clustering-based subsystems	no subcategory	Bacterial Cell Division	Cell division protein FtsQ
SC-57 and SC-532	Clustering-based subsystems	no subcategory	Bacterial Cell Division	Cell division protein FtsW
SC-57 and SC-532	Clustering-based subsystems	no subcategory	Bacterial Cell Division	Cell division protein FtsX
SC-57 and SC-532	Clustering-based subsystems	no subcategory	Bacterial Cell Division	Cell division protein FtsZ (EC 3.4.24.-)
SC-57 and SC-532	Clustering-based subsystems	no subcategory	Bacterial Cell Division	Cell division protein MraZ
SC-57 and SC-532	Clustering-based subsystems	no subcategory	Bacterial Cell Division	Cell division trigger factor (EC 5.2.1.8)
SC-57 and SC-532	Clustering-based subsystems	no subcategory	Bacterial Cell Division	GTP-binding protein Era
SC-57 and SC-532	Clustering-based subsystems	no subcategory	Bacterial Cell Division	Rod shape-determining protein MreC
SC-57 and SC-532	Clustering-based subsystems	no subcategory	Bacterial Cell Division	Rod shape-determining protein MreD
SC-57 and SC-532	Clustering-based subsystems	no subcategory	Bacterial Cell Division	Signal recognition particle receptor protein FtsY (=alpha subunit) (TC 3.A.5.1.1)
SC-57 and SC-532	Clustering-based subsystems	no subcategory	Bacterial Cell Division	rRNA small subunit methyltransferase H
SC-57 and SC-532	Clustering-based subsystems	no subcategory	Bacterial RNA-metabolizing Zn-dependent hydrolases	Cell division protein FtsK
SC-57 and SC-532	Clustering-based subsystems	no subcategory	Bacterial RNA-metabolizing Zn-dependent hydrolases	Cytochrome d ubiquinol oxidase subunit II (EC 1.10.3.-)
SC-57 and SC-532	Clustering-based subsystems	no subcategory	Bacterial RNA-metabolizing Zn-dependent hydrolases	Ferric uptake regulation protein FUR
SC-57 and SC-532	Clustering-based subsystems	no subcategory	Bacterial RNA-metabolizing Zn-dependent hydrolases	Peptide deformylase (EC 3.5.1.88)
SC-57 and SC-532	Clustering-based subsystems	no subcategory	Bacterial RNA-metabolizing Zn-dependent hydrolases	Polyribonucleotide nucleotidyltransferase (EC 2.7.7.8)
SC-57 and SC-532	Clustering-based subsystems	no subcategory	Bacterial RNA-metabolizing Zn-dependent hydrolases	Protein of unknown function DUF1447
SC-57 and SC-532	Clustering-based subsystems	no subcategory	Bacterial RNA-metabolizing Zn-dependent hydrolases	Ribonuclease J1 (endonuclease and 5&#39; exonuclease)
SC-57 and SC-532	Clustering-based subsystems	no subcategory	Bacterial RNA-metabolizing Zn-dependent hydrolases	Ribonuclease J2 (endoribonuclease in RNA processing)
SC-57 and SC-532	Clustering-based subsystems	no subcategory	Bacterial RNA-metabolizing Zn-dependent hydrolases	Ribosomal-protein-S18p-alanine acetyltransferase (EC 2.3.1.-)
SC-57 and SC-532	Clustering-based subsystems	no subcategory	Bacterial RNA-metabolizing Zn-dependent hydrolases	Transcriptional regulator in cluster with Zn-dependent hydrolase
SC-57 and SC-532	Clustering-based subsystems	no subcategory	Bacterial RNA-metabolizing Zn-dependent hydrolases	Trk system potassium uptake protein TrkA
SC-57 and SC-532	Clustering-based subsystems	no subcategory	Bacterial RNA-metabolizing Zn-dependent hydrolases	TsaB protein, required for threonylcarbamoyladenosine (t(6)A) formation in tRNA
SC-57 and SC-532	Clustering-based subsystems	no subcategory	Bacterial RNA-metabolizing Zn-dependent hydrolases	TsaD/Kae1/Qri7 protein, required for threonylcarbamoyladenosine t(6)A37 formation in tRNA
SC-57 and SC-532	Clustering-based subsystems	no subcategory	Butyrate metabolism cluster	3-hydroxyacyl-CoA dehydrogenase (EC 1.1.1.35)
SC-57 and SC-532	Clustering-based subsystems	no subcategory	Butyrate metabolism cluster	Acetyl-CoA acetyltransferase (EC 2.3.1.9)
SC-57 and SC-532	Clustering-based subsystems	no subcategory	Butyrate metabolism cluster	Enoyl-CoA hydratase (EC 4.2.1.17)
SC-57 and SC-532	Clustering-based subsystems	no subcategory	CBSS-101031.3.peg.1876	NifU-like domain protein
SC-57 and SC-532	Clustering-based subsystems	no subcategory	CBSS-101031.3.peg.1876	YuzD-like protein
SC-57 and SC-532	Clustering-based subsystems	no subcategory	CBSS-1313.3.peg.147	FIG006438: hypothetical protein
SC-57 and SC-532	Clustering-based subsystems	no subcategory	CBSS-1313.3.peg.147	Inositol-1-monophosphatase (EC 3.1.3.25)
SC-57 and SC-532	Clustering-based subsystems	no subcategory	CBSS-1352.1.peg.856	Transcriptional regulator, PadR family
SC-57 and SC-532	Clustering-based subsystems	no subcategory	CBSS-138119.3.peg.2719	FIG146085: 3&#39;-to-5&#39; oligoribonuclease A, Bacillus type
SC-57 and SC-532	Clustering-based subsystems	no subcategory	CBSS-138119.3.peg.2719	Ribosome-binding factor A
SC-57 and SC-532	Clustering-based subsystems	no subcategory	CBSS-138119.3.peg.2719	Translation initiation factor 2
SC-57 and SC-532	Clustering-based subsystems	no subcategory	CBSS-138119.3.peg.2719	tRNA pseudouridine synthase B (EC 4.2.1.70)
SC-57 and SC-532	Clustering-based subsystems	no subcategory	CBSS-158878.1.peg.567	FIG011895: hypothetical protein
SC-57 and SC-532	Clustering-based subsystems	no subcategory	CBSS-158878.1.peg.567	FIG013761: LmbE family protein
SC-57 and SC-532	Clustering-based subsystems	no subcategory	CBSS-176279.3.peg.1262	Foldase clustered with pyrimidine conversion
SC-57 and SC-532	Clustering-based subsystems	no subcategory	CBSS-176279.3.peg.1262	Histidine triad (HIT) nucleotide-binding protein, similarity with At5g48545 and yeast YDL125C (HNT1)
SC-57 and SC-532	Clustering-based subsystems	no subcategory	CBSS-176279.3.peg.1262	Hypothetical protein SAV1839
SC-57 and SC-532	Clustering-based subsystems	no subcategory	CBSS-176279.3.peg.1262	Hypothetical protein SAV1840
SC-57 and SC-532	Clustering-based subsystems	no subcategory	CBSS-176279.3.peg.868	FIG139598: Potential ribosomal protein
SC-57 and SC-532	Clustering-based subsystems	no subcategory	CBSS-176279.3.peg.868	GTP-binding protein Obg
SC-57 and SC-532	Clustering-based subsystems	no subcategory	CBSS-176279.3.peg.868	LSU ribosomal protein L21p
SC-57 and SC-532	Clustering-based subsystems	no subcategory	CBSS-176279.3.peg.868	LSU ribosomal protein L27p
SC-57 and SC-532	Clustering-based subsystems	no subcategory	CBSS-211586.1.peg.2832	Preprotein translocase subunit YajC (TC 3.A.5.1.1)
SC-57 and SC-532	Clustering-based subsystems	no subcategory	CBSS-211586.1.peg.2832	Protein-export membrane protein SecD (TC 3.A.5.1.1)
SC-57 and SC-532	Clustering-based subsystems	no subcategory	CBSS-211586.1.peg.2832	Protein-export membrane protein SecF (TC 3.A.5.1.1)
SC-57 and SC-532	Clustering-based subsystems	no subcategory	CBSS-211586.1.peg.2832	S-adenosylmethionine:tRNA ribosyltransferase-isomerase (EC 5.-.-.-)
SC-57 and SC-532	Clustering-based subsystems	no subcategory	CBSS-211586.1.peg.2832	tRNA-guanine transglycosylase (EC 2.4.2.29)
SC-57 and SC-532	Clustering-based subsystems	no subcategory	CBSS-216600.3.peg.802	Peptide chain release factor 1
SC-57 and SC-532	Clustering-based subsystems	no subcategory	CBSS-216600.3.peg.802	Protein-N(5)-glutamine methyltransferase PrmC, methylates polypeptide chain release factors RF1 and RF2
SC-57 and SC-532	Clustering-based subsystems	no subcategory	CBSS-257314.1.peg.752	Acetate kinase (EC 2.7.2.1)
SC-57 and SC-532	Clustering-based subsystems	no subcategory	CBSS-257314.1.peg.752	Adenine-specific methyltransferase (EC 2.1.1.72)
SC-57 and SC-532	Clustering-based subsystems	no subcategory	CBSS-257314.1.peg.752	Thiol peroxidase, Tpx-type (EC 1.11.1.15)
SC-57 and SC-532	Clustering-based subsystems	no subcategory	CBSS-266117.6.peg.1260	16S rRNA (guanine(966)-N(2))-methyltransferase (EC 2.1.1.171)
SC-57 and SC-532	Clustering-based subsystems	no subcategory	CBSS-266117.6.peg.1260	Phosphopantetheine adenylyltransferase (EC 2.7.7.3)
SC-57 and SC-532	Clustering-based subsystems	no subcategory	CBSS-269801.1.peg.1715	16S rRNA (guanine(966)-N(2))-methyltransferase (EC 2.1.1.171)
SC-57 and SC-532	Clustering-based subsystems	no subcategory	CBSS-269801.1.peg.1715	FIG007079: UPF0348 protein family
SC-57 and SC-532	Clustering-based subsystems	no subcategory	CBSS-269801.1.peg.1715	Phosphopantetheine adenylyltransferase (EC 2.7.7.3)
SC-57 and SC-532	Clustering-based subsystems	no subcategory	CBSS-272943.3.peg.1367	DNA topoisomerase I (EC 5.99.1.2)
SC-57 and SC-532	Clustering-based subsystems	no subcategory	CBSS-272943.3.peg.1367	Rossmann fold nucleotide-binding protein Smf possibly involved in DNA uptake
SC-57 and SC-532	Clustering-based subsystems	no subcategory	CBSS-279010.5.peg.587	Allophanate hydrolase 2 subunit 1 (EC 3.5.1.54)
SC-57 and SC-532	Clustering-based subsystems	no subcategory	CBSS-279010.5.peg.587	Allophanate hydrolase 2 subunit 2 (EC 3.5.1.54)
SC-57 and SC-532	Clustering-based subsystems	no subcategory	CBSS-279010.5.peg.587	Lactam utilization protein LamB
SC-57 and SC-532	Clustering-based subsystems	no subcategory	CBSS-279010.5.peg.587	hypothetical protein possibly connected to lactam utilization and allophanate hydrolase
SC-57 and SC-532	Clustering-based subsystems	no subcategory	CBSS-312309.3.peg.1965	Methionine aminopeptidase (EC 3.4.11.18)
SC-57 and SC-532	Clustering-based subsystems	no subcategory	CBSS-312309.3.peg.1965	SSU ribosomal protein S2p (SAe)
SC-57 and SC-532	Clustering-based subsystems	no subcategory	CBSS-312309.3.peg.1965	Translation elongation factor Ts
SC-57 and SC-532	Clustering-based subsystems	no subcategory	CBSS-312309.3.peg.1965	Uridine monophosphate kinase (EC 2.7.4.22)
SC-57 and SC-532	Clustering-based subsystems	no subcategory	CBSS-314276.3.peg.1499	Ribosomal large subunit pseudouridine synthase B (EC 4.2.1.70)
SC-57 and SC-532	Clustering-based subsystems	no subcategory	CBSS-314276.3.peg.1499	Segregation and condensation protein A
SC-57 and SC-532	Clustering-based subsystems	no subcategory	CBSS-314276.3.peg.1499	Segregation and condensation protein B
SC-57 and SC-532	Clustering-based subsystems	no subcategory	CBSS-315749.4.peg.3658	Arsenate reductase (EC 1.20.4.1)
SC-57 and SC-532	Clustering-based subsystems	no subcategory	CBSS-315749.4.peg.3658	Glycine cleavage system H protein
SC-57 and SC-532	Clustering-based subsystems	no subcategory	CBSS-315749.4.peg.3658	Thioredoxin
SC-57 and SC-532	Clustering-based subsystems	no subcategory	CBSS-315749.4.peg.3658	Toprim domain protein
SC-57 and SC-532	Clustering-based subsystems	no subcategory	CBSS-316057.3.peg.563	Heme O synthase, protoheme IX farnesyltransferase (EC 2.5.1.-) COX10-CtaB
SC-57 and SC-532	Clustering-based subsystems	no subcategory	CBSS-331978.3.peg.2915	Preprotein translocase subunit SecG (TC 3.A.5.1.1)
SC-57 and SC-532	Clustering-based subsystems	no subcategory	CBSS-331978.3.peg.2915	Triosephosphate isomerase (EC 5.3.1.1)
SC-57 and SC-532	Clustering-based subsystems	no subcategory	CBSS-349161.4.peg.2417	DNA primase (EC 2.7.7.-)
SC-57 and SC-532	Clustering-based subsystems	no subcategory	CBSS-349161.4.peg.2417	Putative tRNA-m1A22 methylase
SC-57 and SC-532	Clustering-based subsystems	no subcategory	CBSS-349161.4.peg.2417	RNA polymerase sigma factor RpoD
SC-57 and SC-532	Clustering-based subsystems	no subcategory	CBSS-349161.4.peg.2427	ATP/GTP-binding protein, SA1392 homolog
SC-57 and SC-532	Clustering-based subsystems	no subcategory	CBSS-349161.4.peg.2427	CBS domain protein, lmo1865 homolog
SC-57 and SC-532	Clustering-based subsystems	no subcategory	CBSS-349161.4.peg.2427	Glycyl-tRNA synthetase (EC 6.1.1.14)
SC-57 and SC-532	Clustering-based subsystems	no subcategory	CBSS-349161.4.peg.2427	Pyruvate,phosphate dikinase (EC 2.7.9.1)
SC-57 and SC-532	Clustering-based subsystems	no subcategory	CBSS-393121.3.peg.1913	(S)-3-O-geranylgeranylglyceryl phosphate synthase
SC-57 and SC-532	Clustering-based subsystems	no subcategory	CBSS-393121.3.peg.1913	ATP-dependent DNA helicase UvrD/PcrA
SC-57 and SC-532	Clustering-based subsystems	no subcategory	CBSS-393121.3.peg.1913	DNA ligase (EC 6.5.1.2)
SC-57 and SC-532	Clustering-based subsystems	no subcategory	CBSS-393121.3.peg.1913	His repressor
SC-57 and SC-532	Clustering-based subsystems	no subcategory	CBSS-393131.3.peg.612	Putative metallopeptidase (Zinc) SprT family
SC-57 and SC-532	Clustering-based subsystems	no subcategory	CBSS-393131.3.peg.612	Transcription accessory protein (S1 RNA-binding domain)
SC-57 and SC-532	Clustering-based subsystems	no subcategory	CBSS-393133.3.peg.2787	Thymidylate kinase (EC 2.7.4.9)
SC-57 and SC-532	Clustering-based subsystems	no subcategory	CBSS-393133.3.peg.2787	protein from nitrogen regulatory protein P-II (GLNB) family, ortholog YAAQ B. subtilis
SC-57 and SC-532	Clustering-based subsystems	no subcategory	CBSS-469378.4.peg.430	FIG002344: Hydrolase (HAD superfamily)
SC-57 and SC-532	Clustering-based subsystems	no subcategory	CBSS-469378.4.peg.430	RecA protein
SC-57 and SC-532	Clustering-based subsystems	no subcategory	CBSS-479436.4.peg.472	ATP-utilizing enzyme of the PP-loop superfamily
SC-57 and SC-532	Clustering-based subsystems	no subcategory	CBSS-479436.4.peg.472	FIG099352: hypothetical protein
SC-57 and SC-532	Clustering-based subsystems	no subcategory	CBSS-479436.4.peg.472	NCAIR mutase (PurE)-related protein
SC-57 and SC-532	Clustering-based subsystems	no subcategory	CBSS-521098.4.peg.1460	FIG001614: Membrane protein
SC-57 and SC-532	Clustering-based subsystems	no subcategory	CBSS-521098.4.peg.1460	FIG015373: Membrane protein
SC-57 and SC-532	Clustering-based subsystems	no subcategory	CBSS-56780.10.peg.1536	Magnesium and cobalt efflux protein CorC
SC-57 and SC-532	Clustering-based subsystems	no subcategory	CBSS-56780.10.peg.1536	Metal-dependent hydrolase YbeY, involved in rRNA and/or ribosome maturation and assembly
SC-57 and SC-532	Clustering-based subsystems	no subcategory	CBSS-56780.10.peg.1536	Phosphate starvation-inducible protein PhoH, predicted ATPase
SC-57 and SC-532	Clustering-based subsystems	no subcategory	Cell division-ribosomal stress proteins cluster	Cell division protein DivIC (FtsB), stabilizes FtsL against RasP cleavage
SC-57 and SC-532	Clustering-based subsystems	no subcategory	Cell division-ribosomal stress proteins cluster	Cell division protein FtsH (EC 3.4.24.-)
SC-57 and SC-532	Clustering-based subsystems	no subcategory	Cell division-ribosomal stress proteins cluster	Hypoxanthine-guanine phosphoribosyltransferase (EC 2.4.2.8)
SC-57 and SC-532	Clustering-based subsystems	no subcategory	Cell division-ribosomal stress proteins cluster	Low temperature requirement B protein
SC-57 and SC-532	Clustering-based subsystems	no subcategory	Cell division-ribosomal stress proteins cluster	Peptidyl-tRNA hydrolase (EC 3.1.1.29)
SC-57 and SC-532	Clustering-based subsystems	no subcategory	Cell division-ribosomal stress proteins cluster	RNA binding protein, contains ribosomal protein S1 domain
SC-57 and SC-532	Clustering-based subsystems	no subcategory	Cell division-ribosomal stress proteins cluster	Ribosome-associated heat shock protein implicated in the recycling of the 50S subunit (S4 paralog)
SC-57 and SC-532	Clustering-based subsystems	no subcategory	Cell division-ribosomal stress proteins cluster	SSU ribosomal protein S1p
SC-57 and SC-532	Clustering-based subsystems	no subcategory	Cell division-ribosomal stress proteins cluster	Transcription accessory protein (S1 RNA-binding domain)
SC-57 and SC-532	Clustering-based subsystems	no subcategory	Cell division-ribosomal stress proteins cluster	Transcription-repair coupling factor
SC-57 and SC-532	Clustering-based subsystems	no subcategory	Cell division-ribosomal stress proteins cluster	tRNA(Ile)-lysidine synthetase (EC 6.3.4.19)
SC-57 and SC-532	Clustering-based subsystems	no subcategory	Choline uptake and conversion to betaine clusters	Betaine aldehyde dehydrogenase (EC 1.2.1.8)
SC-57 and SC-532	Clustering-based subsystems	no subcategory	Choline uptake and conversion to betaine clusters	Choline dehydrogenase (EC 1.1.99.1)
SC-57 and SC-532	Clustering-based subsystems	no subcategory	Choline uptake and conversion to betaine clusters	FIG009707: Betaine operon transcriptional regulator
SC-57 and SC-532	Clustering-based subsystems	no subcategory	Choline uptake and conversion to betaine clusters	Glycine betaine ABC transport system, ATP-binding protein OpuAA (EC 3.6.3.32)
SC-57 and SC-532	Clustering-based subsystems	no subcategory	Choline uptake and conversion to betaine clusters	High-affinity choline uptake protein BetT
SC-57 and SC-532	Clustering-based subsystems	no subcategory	Cluster containing Alanyl-tRNA synthetase	Alanyl-tRNA synthetase (EC 6.1.1.7)
SC-57 and SC-532	Clustering-based subsystems	no subcategory	Cluster containing Alanyl-tRNA synthetase	Putative Holliday junction resolvase YggF
SC-57 and SC-532	Clustering-based subsystems	no subcategory	Cluster containing Alanyl-tRNA synthetase	Shikimate 5-dehydrogenase I alpha (EC 1.1.1.25)
SC-57 and SC-532	Clustering-based subsystems	no subcategory	Cluster containing CofD-like protein and co-occuring with DNA repair	FIG000506: Predicted P-loop-containing kinase
SC-57 and SC-532	Clustering-based subsystems	no subcategory	Cluster containing CofD-like protein and co-occuring with DNA repair	FIG001886: Cytoplasmic hypothetical protein
SC-57 and SC-532	Clustering-based subsystems	no subcategory	Cluster containing CofD-like protein and co-occuring with DNA repair	FIG002813: LPPG:FO 2-phospho-L-lactate transferase like, CofD-like
SC-57 and SC-532	Clustering-based subsystems	no subcategory	Conserved gene cluster associated with Met-tRNA formyltransferase	50S ribosomal subunit maturation GTPase RbgA (B. subtilis YlqF)
SC-57 and SC-532	Clustering-based subsystems	no subcategory	Conserved gene cluster associated with Met-tRNA formyltransferase	Cytochrome d ubiquinol oxidase subunit II (EC 1.10.3.-)
SC-57 and SC-532	Clustering-based subsystems	no subcategory	Conserved gene cluster associated with Met-tRNA formyltransferase	DNA topoisomerase I (EC 5.99.1.2)
SC-57 and SC-532	Clustering-based subsystems	no subcategory	Conserved gene cluster associated with Met-tRNA formyltransferase	GTP-sensing transcriptional pleiotropic repressor codY
SC-57 and SC-532	Clustering-based subsystems	no subcategory	Conserved gene cluster associated with Met-tRNA formyltransferase	Helicase PriA essential for oriC/DnaA-independent DNA replication
SC-57 and SC-532	Clustering-based subsystems	no subcategory	Conserved gene cluster associated with Met-tRNA formyltransferase	Methionyl-tRNA formyltransferase (EC 2.1.2.9)
SC-57 and SC-532	Clustering-based subsystems	no subcategory	Conserved gene cluster associated with Met-tRNA formyltransferase	Peptide deformylase (EC 3.5.1.88)
SC-57 and SC-532	Clustering-based subsystems	no subcategory	Conserved gene cluster associated with Met-tRNA formyltransferase	Protein of unknown function DUF1447
SC-57 and SC-532	Clustering-based subsystems	no subcategory	Conserved gene cluster associated with Met-tRNA formyltransferase	Protein serine/threonine phosphatase PrpC, regulation of stationary phase
SC-57 and SC-532	Clustering-based subsystems	no subcategory	Conserved gene cluster associated with Met-tRNA formyltransferase	Ribonuclease HII (EC 3.1.26.4)
SC-57 and SC-532	Clustering-based subsystems	no subcategory	Conserved gene cluster associated with Met-tRNA formyltransferase	Ribosomal RNA large subunit methyltransferase N (EC 2.1.1.-)
SC-57 and SC-532	Clustering-based subsystems	no subcategory	Conserved gene cluster associated with Met-tRNA formyltransferase	Ribosomal-protein-S18p-alanine acetyltransferase (EC 2.3.1.-)
SC-57 and SC-532	Clustering-based subsystems	no subcategory	Conserved gene cluster associated with Met-tRNA formyltransferase	Ribulose-phosphate 3-epimerase (EC 5.1.3.1)
SC-57 and SC-532	Clustering-based subsystems	no subcategory	Conserved gene cluster associated with Met-tRNA formyltransferase	Rossmann fold nucleotide-binding protein Smf possibly involved in DNA uptake
SC-57 and SC-532	Clustering-based subsystems	no subcategory	Conserved gene cluster associated with Met-tRNA formyltransferase	Serine/threonine protein kinase PrkC, regulator of stationary phase
SC-57 and SC-532	Clustering-based subsystems	no subcategory	Conserved gene cluster associated with Met-tRNA formyltransferase	Trk system potassium uptake protein TrkA
SC-57 and SC-532	Clustering-based subsystems	no subcategory	Conserved gene cluster associated with Met-tRNA formyltransferase	TsaB protein, required for threonylcarbamoyladenosine (t(6)A) formation in tRNA
SC-57 and SC-532	Clustering-based subsystems	no subcategory	Conserved gene cluster associated with Met-tRNA formyltransferase	TsaD/Kae1/Qri7 protein, required for threonylcarbamoyladenosine t(6)A37 formation in tRNA
SC-57 and SC-532	Clustering-based subsystems	no subcategory	Conserved gene cluster associated with Met-tRNA formyltransferase	tRNA:m(5)U-54 MTase gid
SC-57 and SC-532	Clustering-based subsystems	no subcategory	DNA gyrase subunits	DNA gyrase subunit A (EC 5.99.1.3)
SC-57 and SC-532	Clustering-based subsystems	no subcategory	DNA gyrase subunits	DNA gyrase subunit B (EC 5.99.1.3)
SC-57 and SC-532	Clustering-based subsystems	no subcategory	DNA replication cluster 1	Chromosomal replication initiator protein DnaA
SC-57 and SC-532	Clustering-based subsystems	no subcategory	DNA replication cluster 1	DNA gyrase subunit A (EC 5.99.1.3)
SC-57 and SC-532	Clustering-based subsystems	no subcategory	DNA replication cluster 1	DNA gyrase subunit B (EC 5.99.1.3)
SC-57 and SC-532	Clustering-based subsystems	no subcategory	DNA replication cluster 1	DNA polymerase III beta subunit (EC 2.7.7.7)
SC-57 and SC-532	Clustering-based subsystems	no subcategory	DNA replication cluster 1	DNA recombination and repair protein RecF
SC-57 and SC-532	Clustering-based subsystems	no subcategory	DNA replication cluster 1	FIG002958: hypothetical protein
SC-57 and SC-532	Clustering-based subsystems	no subcategory	DNA replication cluster 1	Ribosome-associated heat shock protein implicated in the recycling of the 50S subunit (S4 paralog)
SC-57 and SC-532	Clustering-based subsystems	no subcategory	Disulphide related cluster	Disulfide bond regulator
SC-57 and SC-532	Clustering-based subsystems	no subcategory	Disulphide related cluster	FIG003846: hypothetical protein
SC-57 and SC-532	Clustering-based subsystems	no subcategory	Disulphide related cluster	FIG007303: uncharacterized protein
SC-57 and SC-532	Clustering-based subsystems	no subcategory	Disulphide related cluster	Polysulfide binding protein
SC-57 and SC-532	Clustering-based subsystems	no subcategory	Disulphide related cluster	Zn-dependent hydroxyacylglutathione hydrolase
SC-57 and SC-532	Clustering-based subsystems	no subcategory	EC699-706	Allophanate hydrolase 2 subunit 1 (EC 3.5.1.54)
SC-57 and SC-532	Clustering-based subsystems	no subcategory	EC699-706	Allophanate hydrolase 2 subunit 2 (EC 3.5.1.54)
SC-57 and SC-532	Clustering-based subsystems	no subcategory	EC699-706	Deoxyribodipyrimidine photolyase (EC 4.1.99.3)
SC-57 and SC-532	Clustering-based subsystems	no subcategory	EC699-706	FIG137478: Hypothetical protein YbgI
SC-57 and SC-532	Clustering-based subsystems	no subcategory	EC699-706	Lactam utilization protein LamB
SC-57 and SC-532	Clustering-based subsystems	no subcategory	Glycyl-tRNA synthetase containing cluster	DNA recombination and repair protein RecO
SC-57 and SC-532	Clustering-based subsystems	no subcategory	Glycyl-tRNA synthetase containing cluster	GTP-binding protein Era
SC-57 and SC-532	Clustering-based subsystems	no subcategory	Glycyl-tRNA synthetase containing cluster	Glycyl-tRNA synthetase (EC 6.1.1.14)
SC-57 and SC-532	Clustering-based subsystems	no subcategory	Glycyl-tRNA synthetase containing cluster	Magnesium and cobalt efflux protein CorC
SC-57 and SC-532	Clustering-based subsystems	no subcategory	Glycyl-tRNA synthetase containing cluster	Metal-dependent hydrolase YbeY, involved in rRNA and/or ribosome maturation and assembly
SC-57 and SC-532	Clustering-based subsystems	no subcategory	Glycyl-tRNA synthetase containing cluster	Phosphate starvation-inducible protein PhoH, predicted ATPase
SC-57 and SC-532	Clustering-based subsystems	no subcategory	Glycyl-tRNA synthetase containing cluster	Zinc uptake regulation protein ZUR
SC-57 and SC-532	Clustering-based subsystems	no subcategory	LMPTP YfkJ cluster	Hypothetical protein YfkK
SC-57 and SC-532	Clustering-based subsystems	no subcategory	LMPTP YfkJ cluster	Low molecular weight protein tyrosine phosphatase (EC 3.1.3.48)
SC-57 and SC-532	Clustering-based subsystems	no subcategory	LSU ribosomal proteins cluster	LSU ribosomal protein L10p (P0)
SC-57 and SC-532	Clustering-based subsystems	no subcategory	LSU ribosomal proteins cluster	LSU ribosomal protein L11p (L12e)
SC-57 and SC-532	Clustering-based subsystems	no subcategory	LSU ribosomal proteins cluster	LSU ribosomal protein L1p (L10Ae)
SC-57 and SC-532	Clustering-based subsystems	no subcategory	LSU ribosomal proteins cluster	LSU ribosomal protein L7/L12 (P1/P2)
SC-57 and SC-532	Clustering-based subsystems	no subcategory	LSU ribosomal proteins cluster	Preprotein translocase subunit SecE (TC 3.A.5.1.1)
SC-57 and SC-532	Clustering-based subsystems	no subcategory	LSU ribosomal proteins cluster	Transcription antitermination protein NusG
SC-57 and SC-532	Clustering-based subsystems	no subcategory	NusA-TFII Cluster	COG2740: Predicted nucleic-acid-binding protein implicated in transcription termination
SC-57 and SC-532	Clustering-based subsystems	no subcategory	NusA-TFII Cluster	FIG000325: clustered with transcription termination protein NusA
SC-57 and SC-532	Clustering-based subsystems	no subcategory	NusA-TFII Cluster	Ribosome-binding factor A
SC-57 and SC-532	Clustering-based subsystems	no subcategory	NusA-TFII Cluster	Transcription termination protein NusA
SC-57 and SC-532	Clustering-based subsystems	no subcategory	NusA-TFII Cluster	Translation initiation factor 2
SC-57 and SC-532	Clustering-based subsystems	no subcategory	NusA-TFII Cluster	ribosomal protein L7Ae family protein
SC-57 and SC-532	Clustering-based subsystems	no subcategory	Peptidyl-prolyl cis-trans isomerase containing cluster	FIG056164: rhomboid family serine protease
SC-57 and SC-532	Clustering-based subsystems	no subcategory	Peptidyl-prolyl cis-trans isomerase containing cluster	Peptidyl-prolyl cis-trans isomerase (EC 5.2.1.8)
SC-57 and SC-532	Clustering-based subsystems	no subcategory	Purine salvage cluster	Exodeoxyribonuclease VII large subunit (EC 3.1.11.6)
SC-57 and SC-532	Clustering-based subsystems	no subcategory	Purine salvage cluster	Exodeoxyribonuclease VII small subunit (EC 3.1.11.6)
SC-57 and SC-532	Clustering-based subsystems	no subcategory	Purine salvage cluster	Inosine-5&#39;-monophosphate dehydrogenase (EC 1.1.1.205)
SC-57 and SC-532	Clustering-based subsystems	no subcategory	RNA modification and chromosome partitioning cluster	Chromosome (plasmid) partitioning protein ParB
SC-57 and SC-532	Clustering-based subsystems	no subcategory	RNA modification and chromosome partitioning cluster	GTPase and tRNA-U34 5-formylation enzyme TrmE
SC-57 and SC-532	Clustering-based subsystems	no subcategory	RNA modification and chromosome partitioning cluster	rRNA small subunit 7-methylguanosine (m7G) methyltransferase GidB
SC-57 and SC-532	Clustering-based subsystems	no subcategory	RNA modification and chromosome partitioning cluster	tRNA uridine 5-carboxymethylaminomethyl modification enzyme GidA
SC-57 and SC-532	Clustering-based subsystems	no subcategory	RNA modification cluster	GTPase and tRNA-U34 5-formylation enzyme TrmE
SC-57 and SC-532	Clustering-based subsystems	no subcategory	RNA modification cluster	Inner membrane protein translocase component YidC, short form OxaI-like
SC-57 and SC-532	Clustering-based subsystems	no subcategory	RNA modification cluster	LSU ribosomal protein L34p
SC-57 and SC-532	Clustering-based subsystems	no subcategory	RNA modification cluster	Protein YidD
SC-57 and SC-532	Clustering-based subsystems	no subcategory	RNA modification cluster	Ribonuclease P protein component (EC 3.1.26.5)
SC-57 and SC-532	Clustering-based subsystems	no subcategory	Ribosome recycling related cluster	Ribosome recycling factor
SC-57 and SC-532	Clustering-based subsystems	no subcategory	Ribosome recycling related cluster	SSU ribosomal protein S2p (SAe)
SC-57 and SC-532	Clustering-based subsystems	no subcategory	Ribosome recycling related cluster	Translation elongation factor Ts
SC-57 and SC-532	Clustering-based subsystems	no subcategory	Ribosome recycling related cluster	Uridine monophosphate kinase (EC 2.7.4.22)
SC-57 and SC-532	Clustering-based subsystems	no subcategory	Transcription repair cluster	Arsenate reductase (EC 1.20.4.1)
SC-57 and SC-532	Clustering-based subsystems	no subcategory	Transcription repair cluster	Glucosamine-1-phosphate N-acetyltransferase (EC 2.3.1.157)
SC-57 and SC-532	Clustering-based subsystems	no subcategory	Transcription repair cluster	LSU ribosomal protein L25p
SC-57 and SC-532	Clustering-based subsystems	no subcategory	Transcription repair cluster	N-acetylglucosamine-1-phosphate uridyltransferase (EC 2.7.7.23)
SC-57 and SC-532	Clustering-based subsystems	no subcategory	Transcription repair cluster	Peptidyl-tRNA hydrolase (EC 3.1.1.29)
SC-57 and SC-532	Clustering-based subsystems	no subcategory	Transcription repair cluster	Ribose-phosphate pyrophosphokinase (EC 2.7.6.1)
SC-57 and SC-532	Clustering-based subsystems	no subcategory	Transcription repair cluster	Short-chain dehydrogenase/reductase SDR
SC-57 and SC-532	Clustering-based subsystems	no subcategory	Transcription repair cluster	Transcription-repair coupling factor
SC-57 and SC-532	Clustering-based subsystems	recX and regulatory cluster	CBSS-261594.1.peg.788	A/G-specific adenine glycosylase (EC 3.2.2.-)
SC-57 and SC-532	Clustering-based subsystems	recX and regulatory cluster	CBSS-261594.1.peg.788	Cell division inhibitor
SC-57 and SC-532	Clustering-based subsystems	recX and regulatory cluster	CBSS-261594.1.peg.788	Cysteinyl-tRNA synthetase related protein
SC-57 and SC-532	Clustering-based subsystems	recX and regulatory cluster	CBSS-261594.1.peg.788	Transcription regulator CDS_ID OB0894
SC-57 and SC-532	Cofactors, Vitamins, Prosthetic Groups, Pigments	Biotin	Biotin biosynthesis	3-ketoacyl-CoA thiolase (EC 2.3.1.16)
SC-57 and SC-532	Cofactors, Vitamins, Prosthetic Groups, Pigments	Biotin	Biotin biosynthesis	Biotin operon repressor
SC-57 and SC-532	Cofactors, Vitamins, Prosthetic Groups, Pigments	Biotin	Biotin biosynthesis	Biotin-protein ligase (EC 6.3.4.15)
SC-57 and SC-532	Cofactors, Vitamins, Prosthetic Groups, Pigments	Biotin	Biotin biosynthesis	Long-chain-fatty-acid--CoA ligase (EC 6.2.1.3)
SC-57 and SC-532	Cofactors, Vitamins, Prosthetic Groups, Pigments	Biotin	Biotin biosynthesis	Substrate-specific component BioY of biotin ECF transporter
SC-57 and SC-532	Cofactors, Vitamins, Prosthetic Groups, Pigments	Biotin	Biotin biosynthesis Experimental	Competence protein F homolog, phosphoribosyltransferase domain
SC-57 and SC-532	Cofactors, Vitamins, Prosthetic Groups, Pigments	Coenzyme A	Coenzyme A Biosynthesis	2-dehydropantoate 2-reductase (EC 1.1.1.169)
SC-57 and SC-532	Cofactors, Vitamins, Prosthetic Groups, Pigments	Coenzyme A	Coenzyme A Biosynthesis	3-methyl-2-oxobutanoate hydroxymethyltransferase (EC 2.1.2.11)
SC-57 and SC-532	Cofactors, Vitamins, Prosthetic Groups, Pigments	Coenzyme A	Coenzyme A Biosynthesis	Aspartate 1-decarboxylase (EC 4.1.1.11)
SC-57 and SC-532	Cofactors, Vitamins, Prosthetic Groups, Pigments	Coenzyme A	Coenzyme A Biosynthesis	Dephospho-CoA kinase (EC 2.7.1.24)
SC-57 and SC-532	Cofactors, Vitamins, Prosthetic Groups, Pigments	Coenzyme A	Coenzyme A Biosynthesis	Ketol-acid reductoisomerase (EC 1.1.1.86)
SC-57 and SC-532	Cofactors, Vitamins, Prosthetic Groups, Pigments	Coenzyme A	Coenzyme A Biosynthesis	Pantoate--beta-alanine ligase (EC 6.3.2.1)
SC-57 and SC-532	Cofactors, Vitamins, Prosthetic Groups, Pigments	Coenzyme A	Coenzyme A Biosynthesis	Pantothenate kinase type II, eukaryotic (EC 2.7.1.33)
SC-57 and SC-532	Cofactors, Vitamins, Prosthetic Groups, Pigments	Coenzyme A	Coenzyme A Biosynthesis	Phosphopantetheine adenylyltransferase (EC 2.7.7.3)
SC-57 and SC-532	Cofactors, Vitamins, Prosthetic Groups, Pigments	Coenzyme A	Coenzyme A Biosynthesis	Phosphopantothenoylcysteine decarboxylase (EC 4.1.1.36)
SC-57 and SC-532	Cofactors, Vitamins, Prosthetic Groups, Pigments	Coenzyme A	Coenzyme A Biosynthesis	Phosphopantothenoylcysteine synthetase (EC 6.3.2.5)
SC-57 and SC-532	Cofactors, Vitamins, Prosthetic Groups, Pigments	Coenzyme A	Coenzyme A Biosynthesis cluster	3-methyl-2-oxobutanoate hydroxymethyltransferase (EC 2.1.2.11)
SC-57 and SC-532	Cofactors, Vitamins, Prosthetic Groups, Pigments	Coenzyme A	Coenzyme A Biosynthesis cluster	Aspartate 1-decarboxylase (EC 4.1.1.11)
SC-57 and SC-532	Cofactors, Vitamins, Prosthetic Groups, Pigments	Coenzyme A	Coenzyme A Biosynthesis cluster	Pantoate--beta-alanine ligase (EC 6.3.2.1)
SC-57 and SC-532	Cofactors, Vitamins, Prosthetic Groups, Pigments	Folate and pterines	5-FCL-like protein	5,10-methylenetetrahydrofolate reductase (EC 1.5.1.20)
SC-57 and SC-532	Cofactors, Vitamins, Prosthetic Groups, Pigments	Folate and pterines	5-FCL-like protein	5-formyltetrahydrofolate cyclo-ligase (EC 6.3.3.2)
SC-57 and SC-532	Cofactors, Vitamins, Prosthetic Groups, Pigments	Folate and pterines	5-FCL-like protein	Alcohol dehydrogenase (EC 1.1.1.1)
SC-57 and SC-532	Cofactors, Vitamins, Prosthetic Groups, Pigments	Folate and pterines	5-FCL-like protein	Dihydrofolate reductase (EC 1.5.1.3)
SC-57 and SC-532	Cofactors, Vitamins, Prosthetic Groups, Pigments	Folate and pterines	5-FCL-like protein	Dihydrolipoamide acetyltransferase component of pyruvate dehydrogenase complex (EC 2.3.1.12)
SC-57 and SC-532	Cofactors, Vitamins, Prosthetic Groups, Pigments	Folate and pterines	5-FCL-like protein	Formate--tetrahydrofolate ligase (EC 6.3.4.3)
SC-57 and SC-532	Cofactors, Vitamins, Prosthetic Groups, Pigments	Folate and pterines	5-FCL-like protein	Formyltetrahydrofolate deformylase (EC 3.5.1.10)
SC-57 and SC-532	Cofactors, Vitamins, Prosthetic Groups, Pigments	Folate and pterines	5-FCL-like protein	Hydroxyethylthiazole kinase (EC 2.7.1.50)
SC-57 and SC-532	Cofactors, Vitamins, Prosthetic Groups, Pigments	Folate and pterines	5-FCL-like protein	Isocitrate dehydrogenase [NADP] (EC 1.1.1.42)
SC-57 and SC-532	Cofactors, Vitamins, Prosthetic Groups, Pigments	Folate and pterines	5-FCL-like protein	Methylenetetrahydrofolate dehydrogenase (NADP+) (EC 1.5.1.5)
SC-57 and SC-532	Cofactors, Vitamins, Prosthetic Groups, Pigments	Folate and pterines	5-FCL-like protein	Phosphoribosylaminoimidazolecarboxamide formyltransferase (EC 2.1.2.3)
SC-57 and SC-532	Cofactors, Vitamins, Prosthetic Groups, Pigments	Folate and pterines	5-FCL-like protein	Phosphoribosylglycinamide formyltransferase (EC 2.1.2.2)
SC-57 and SC-532	Cofactors, Vitamins, Prosthetic Groups, Pigments	Folate and pterines	5-FCL-like protein	Serine hydroxymethyltransferase (EC 2.1.2.1)
SC-57 and SC-532	Cofactors, Vitamins, Prosthetic Groups, Pigments	Folate and pterines	5-FCL-like protein	Substrate-specific component ThiW of predicted thiazole ECF transporter
SC-57 and SC-532	Cofactors, Vitamins, Prosthetic Groups, Pigments	Folate and pterines	5-FCL-like protein	Succinate dehydrogenase iron-sulfur protein (EC 1.3.99.1)
SC-57 and SC-532	Cofactors, Vitamins, Prosthetic Groups, Pigments	Folate and pterines	5-FCL-like protein	Thiamin-phosphate pyrophosphorylase (EC 2.5.1.3)
SC-57 and SC-532	Cofactors, Vitamins, Prosthetic Groups, Pigments	Folate and pterines	Folate Biosynthesis	2-amino-4-hydroxy-6-hydroxymethyldihydropteridine pyrophosphokinase (EC 2.7.6.3)
SC-57 and SC-532	Cofactors, Vitamins, Prosthetic Groups, Pigments	Folate and pterines	Folate Biosynthesis	5-formyltetrahydrofolate cyclo-ligase (EC 6.3.3.2)
SC-57 and SC-532	Cofactors, Vitamins, Prosthetic Groups, Pigments	Folate and pterines	Folate Biosynthesis	Aminodeoxychorismate lyase (EC 4.1.3.38)
SC-57 and SC-532	Cofactors, Vitamins, Prosthetic Groups, Pigments	Folate and pterines	Folate Biosynthesis	Dihydrofolate reductase (EC 1.5.1.3)
SC-57 and SC-532	Cofactors, Vitamins, Prosthetic Groups, Pigments	Folate and pterines	Folate Biosynthesis	Dihydrofolate synthase (EC 6.3.2.12)
SC-57 and SC-532	Cofactors, Vitamins, Prosthetic Groups, Pigments	Folate and pterines	Folate Biosynthesis	Dihydroneopterin aldolase (EC 4.1.2.25)
SC-57 and SC-532	Cofactors, Vitamins, Prosthetic Groups, Pigments	Folate and pterines	Folate Biosynthesis	Dihydropteroate synthase (EC 2.5.1.15)
SC-57 and SC-532	Cofactors, Vitamins, Prosthetic Groups, Pigments	Folate and pterines	Folate Biosynthesis	Folylpolyglutamate synthase (EC 6.3.2.17)
SC-57 and SC-532	Cofactors, Vitamins, Prosthetic Groups, Pigments	Folate and pterines	Folate Biosynthesis	GTP cyclohydrolase I (EC 3.5.4.16) type 2
SC-57 and SC-532	Cofactors, Vitamins, Prosthetic Groups, Pigments	Folate and pterines	Folate Biosynthesis	Para-aminobenzoate synthase, amidotransferase component (EC 2.6.1.85)
SC-57 and SC-532	Cofactors, Vitamins, Prosthetic Groups, Pigments	Folate and pterines	Folate Biosynthesis	Para-aminobenzoate synthase, aminase component (EC 2.6.1.85)
SC-57 and SC-532	Cofactors, Vitamins, Prosthetic Groups, Pigments	Folate and pterines	Folate Biosynthesis	Thymidylate synthase (EC 2.1.1.45)
SC-57 and SC-532	Cofactors, Vitamins, Prosthetic Groups, Pigments	Folate and pterines	Folate biosynthesis cluster	2-amino-4-hydroxy-6-hydroxymethyldihydropteridine pyrophosphokinase (EC 2.7.6.3)
SC-57 and SC-532	Cofactors, Vitamins, Prosthetic Groups, Pigments	Folate and pterines	Folate biosynthesis cluster	Aspartate 1-decarboxylase (EC 4.1.1.11)
SC-57 and SC-532	Cofactors, Vitamins, Prosthetic Groups, Pigments	Folate and pterines	Folate biosynthesis cluster	Cell division protein FtsH (EC 3.4.24.-)
SC-57 and SC-532	Cofactors, Vitamins, Prosthetic Groups, Pigments	Folate and pterines	Folate biosynthesis cluster	Dihydroneopterin aldolase (EC 4.1.2.25)
SC-57 and SC-532	Cofactors, Vitamins, Prosthetic Groups, Pigments	Folate and pterines	Folate biosynthesis cluster	Dihydropteroate synthase (EC 2.5.1.15)
SC-57 and SC-532	Cofactors, Vitamins, Prosthetic Groups, Pigments	Folate and pterines	Folate biosynthesis cluster	Hypoxanthine-guanine phosphoribosyltransferase (EC 2.4.2.8)
SC-57 and SC-532	Cofactors, Vitamins, Prosthetic Groups, Pigments	Folate and pterines	Folate biosynthesis cluster	Pantoate--beta-alanine ligase (EC 6.3.2.1)
SC-57 and SC-532	Cofactors, Vitamins, Prosthetic Groups, Pigments	Folate and pterines	Folate biosynthesis cluster	tRNA(Ile)-lysidine synthetase (EC 6.3.4.19)
SC-57 and SC-532	Cofactors, Vitamins, Prosthetic Groups, Pigments	Folate and pterines	Molybdenum cofactor biosynthesis	GTP cyclohydrolase II (EC 3.5.4.25)
SC-57 and SC-532	Cofactors, Vitamins, Prosthetic Groups, Pigments	Folate and pterines	Molybdenum cofactor biosynthesis	Molybdenum ABC transporter, periplasmic molybdenum-binding protein ModA (TC 3.A.1.8.1)
SC-57 and SC-532	Cofactors, Vitamins, Prosthetic Groups, Pigments	Folate and pterines	Molybdenum cofactor biosynthesis	Molybdenum cofactor biosynthesis protein MoaA
SC-57 and SC-532	Cofactors, Vitamins, Prosthetic Groups, Pigments	Folate and pterines	Molybdenum cofactor biosynthesis	Molybdenum cofactor biosynthesis protein MoaB
SC-57 and SC-532	Cofactors, Vitamins, Prosthetic Groups, Pigments	Folate and pterines	Molybdenum cofactor biosynthesis	Molybdenum cofactor biosynthesis protein MoaC
SC-57 and SC-532	Cofactors, Vitamins, Prosthetic Groups, Pigments	Folate and pterines	Molybdenum cofactor biosynthesis	Molybdenum cofactor biosynthesis protein MoaD
SC-57 and SC-532	Cofactors, Vitamins, Prosthetic Groups, Pigments	Folate and pterines	Molybdenum cofactor biosynthesis	Molybdenum cofactor biosynthesis protein MoaE
SC-57 and SC-532	Cofactors, Vitamins, Prosthetic Groups, Pigments	Folate and pterines	Molybdenum cofactor biosynthesis	Molybdenum transport ATP-binding protein ModC (TC 3.A.1.8.1)
SC-57 and SC-532	Cofactors, Vitamins, Prosthetic Groups, Pigments	Folate and pterines	Molybdenum cofactor biosynthesis	Molybdenum transport system permease protein ModB (TC 3.A.1.8.1)
SC-57 and SC-532	Cofactors, Vitamins, Prosthetic Groups, Pigments	Folate and pterines	Molybdenum cofactor biosynthesis	Molybdopterin biosynthesis protein MoeA
SC-57 and SC-532	Cofactors, Vitamins, Prosthetic Groups, Pigments	Folate and pterines	Molybdenum cofactor biosynthesis	Molybdopterin biosynthesis protein MoeB
SC-57 and SC-532	Cofactors, Vitamins, Prosthetic Groups, Pigments	Folate and pterines	Molybdenum cofactor biosynthesis	Molybdopterin-guanine dinucleotide biosynthesis protein MobA
SC-57 and SC-532	Cofactors, Vitamins, Prosthetic Groups, Pigments	Folate and pterines	Molybdenum cofactor biosynthesis	Molybdopterin-guanine dinucleotide biosynthesis protein MobB
SC-57 and SC-532	Cofactors, Vitamins, Prosthetic Groups, Pigments	Lipoic acid	Lipoic acid metabolism	Lipoate synthase
SC-57 and SC-532	Cofactors, Vitamins, Prosthetic Groups, Pigments	Lipoic acid	Lipoic acid metabolism	Lipoate-protein ligase A
SC-57 and SC-532	Cofactors, Vitamins, Prosthetic Groups, Pigments	NAD and NADP	NAD and NADP cofactor biosynthesis global	ADP-ribose pyrophosphatase (EC 3.6.1.13)
SC-57 and SC-532	Cofactors, Vitamins, Prosthetic Groups, Pigments	NAD and NADP	NAD and NADP cofactor biosynthesis global	NAD kinase (EC 2.7.1.23)
SC-57 and SC-532	Cofactors, Vitamins, Prosthetic Groups, Pigments	NAD and NADP	NAD and NADP cofactor biosynthesis global	NAD synthetase (EC 6.3.1.5)
SC-57 and SC-532	Cofactors, Vitamins, Prosthetic Groups, Pigments	NAD and NADP	NAD and NADP cofactor biosynthesis global	Nicotinamidase (EC 3.5.1.19)
SC-57 and SC-532	Cofactors, Vitamins, Prosthetic Groups, Pigments	NAD and NADP	NAD and NADP cofactor biosynthesis global	Nicotinate phosphoribosyltransferase (EC 2.4.2.11)
SC-57 and SC-532	Cofactors, Vitamins, Prosthetic Groups, Pigments	NAD and NADP	NAD and NADP cofactor biosynthesis global	Nicotinate-nucleotide adenylyltransferase (EC 2.7.7.18)
SC-57 and SC-532	Cofactors, Vitamins, Prosthetic Groups, Pigments	Pyridoxine	Pyridoxin(Vitamin B6) Degradation Pathway	Hypothetical NagD-like phosphatase
SC-57 and SC-532	Cofactors, Vitamins, Prosthetic Groups, Pigments	Pyridoxine	Pyridoxin (Vitamin B6) Biosynthesis	D-3-phosphoglycerate dehydrogenase (EC 1.1.1.95)
SC-57 and SC-532	Cofactors, Vitamins, Prosthetic Groups, Pigments	Pyridoxine	Pyridoxin (Vitamin B6) Biosynthesis	NAD-dependent glyceraldehyde-3-phosphate dehydrogenase (EC 1.2.1.12)
SC-57 and SC-532	Cofactors, Vitamins, Prosthetic Groups, Pigments	Pyridoxine	Pyridoxin (Vitamin B6) Biosynthesis	Predicted transcriptional regulator of pyridoxine metabolism
SC-57 and SC-532	Cofactors, Vitamins, Prosthetic Groups, Pigments	Pyridoxine	Pyridoxin (Vitamin B6) Biosynthesis	Pyridoxamine 5&#39;-phosphate oxidase (EC 1.4.3.5)
SC-57 and SC-532	Cofactors, Vitamins, Prosthetic Groups, Pigments	Pyridoxine	Pyridoxin (Vitamin B6) Biosynthesis	Pyridoxine biosynthesis glutamine amidotransferase, glutaminase subunit (EC 2.4.2.-)
SC-57 and SC-532	Cofactors, Vitamins, Prosthetic Groups, Pigments	Pyridoxine	Pyridoxin (Vitamin B6) Biosynthesis	Pyridoxine biosynthesis glutamine amidotransferase, synthase subunit (EC 2.4.2.-)
SC-57 and SC-532	Cofactors, Vitamins, Prosthetic Groups, Pigments	Quinone cofactors	Menaquinone and Phylloquinone Biosynthesis	1,4-dihydroxy-2-naphthoate polyprenyltransferase (EC 2.5.1.74)
SC-57 and SC-532	Cofactors, Vitamins, Prosthetic Groups, Pigments	Quinone cofactors	Menaquinone and Phylloquinone Biosynthesis	2-heptaprenyl-1,4-naphthoquinone methyltransferase (EC 2.1.1.163)
SC-57 and SC-532	Cofactors, Vitamins, Prosthetic Groups, Pigments	Quinone cofactors	Menaquinone and Phylloquinone Biosynthesis	2-succinyl-5-enolpyruvyl-6-hydroxy-3-cyclohexene-1-carboxylic-acid synthase (EC 2.2.1.9)
SC-57 and SC-532	Cofactors, Vitamins, Prosthetic Groups, Pigments	Quinone cofactors	Menaquinone and Phylloquinone Biosynthesis	2-succinyl-6-hydroxy-2,4-cyclohexadiene-1-carboxylate synthase (EC 4.2.99.20)
SC-57 and SC-532	Cofactors, Vitamins, Prosthetic Groups, Pigments	Quinone cofactors	Menaquinone and Phylloquinone Biosynthesis	Menaquinone-specific isochorismate synthase (EC 5.4.4.2)
SC-57 and SC-532	Cofactors, Vitamins, Prosthetic Groups, Pigments	Quinone cofactors	Menaquinone and Phylloquinone Biosynthesis	Naphthoate synthase (EC 4.1.3.36)
SC-57 and SC-532	Cofactors, Vitamins, Prosthetic Groups, Pigments	Quinone cofactors	Menaquinone and Phylloquinone Biosynthesis	O-succinylbenzoate synthase (EC 4.2.1.113)
SC-57 and SC-532	Cofactors, Vitamins, Prosthetic Groups, Pigments	Quinone cofactors	Menaquinone and Phylloquinone Biosynthesis	O-succinylbenzoic acid--CoA ligase (EC 6.2.1.26)
SC-57 and SC-532	Cofactors, Vitamins, Prosthetic Groups, Pigments	Quinone cofactors	Menaquinone and Phylloquinone Biosynthesis	Ubiquinone/menaquinone biosynthesis methyltransferase UbiE (EC 2.1.1.-)
SC-57 and SC-532	Cofactors, Vitamins, Prosthetic Groups, Pigments	Quinone cofactors	Menaquinone and Phylloquinone Biosynthesis -- gjo	1,4-dihydroxy-2-naphthoate polyprenyltransferase (EC 2.5.1.74)
SC-57 and SC-532	Cofactors, Vitamins, Prosthetic Groups, Pigments	Quinone cofactors	Menaquinone and Phylloquinone Biosynthesis -- gjo	2-heptaprenyl-1,4-naphthoquinone methyltransferase (EC 2.1.1.163)
SC-57 and SC-532	Cofactors, Vitamins, Prosthetic Groups, Pigments	Quinone cofactors	Menaquinone and Phylloquinone Biosynthesis -- gjo	2-succinyl-5-enolpyruvyl-6-hydroxy-3-cyclohexene-1-carboxylic-acid synthase (EC 2.2.1.9)
SC-57 and SC-532	Cofactors, Vitamins, Prosthetic Groups, Pigments	Quinone cofactors	Menaquinone and Phylloquinone Biosynthesis -- gjo	2-succinyl-6-hydroxy-2,4-cyclohexadiene-1-carboxylate synthase (EC 4.2.99.20)
SC-57 and SC-532	Cofactors, Vitamins, Prosthetic Groups, Pigments	Quinone cofactors	Menaquinone and Phylloquinone Biosynthesis -- gjo	Menaquinone-specific isochorismate synthase (EC 5.4.4.2)
SC-57 and SC-532	Cofactors, Vitamins, Prosthetic Groups, Pigments	Quinone cofactors	Menaquinone and Phylloquinone Biosynthesis -- gjo	Naphthoate synthase (EC 4.1.3.36)
SC-57 and SC-532	Cofactors, Vitamins, Prosthetic Groups, Pigments	Quinone cofactors	Menaquinone and Phylloquinone Biosynthesis -- gjo	O-succinylbenzoate synthase (EC 4.2.1.113)
SC-57 and SC-532	Cofactors, Vitamins, Prosthetic Groups, Pigments	Quinone cofactors	Menaquinone and Phylloquinone Biosynthesis -- gjo	O-succinylbenzoic acid--CoA ligase (EC 6.2.1.26)
SC-57 and SC-532	Cofactors, Vitamins, Prosthetic Groups, Pigments	Riboflavin, FMN, FAD	Riboflavin, FMN and FAD metabolism	3,4-dihydroxy-2-butanone 4-phosphate synthase (EC 4.1.99.12)
SC-57 and SC-532	Cofactors, Vitamins, Prosthetic Groups, Pigments	Riboflavin, FMN, FAD	Riboflavin, FMN and FAD metabolism	5-amino-6-(5-phosphoribosylamino)uracil reductase (EC 1.1.1.193)
SC-57 and SC-532	Cofactors, Vitamins, Prosthetic Groups, Pigments	Riboflavin, FMN, FAD	Riboflavin, FMN and FAD metabolism	6,7-dimethyl-8-ribityllumazine synthase (EC 2.5.1.78)
SC-57 and SC-532	Cofactors, Vitamins, Prosthetic Groups, Pigments	Riboflavin, FMN, FAD	Riboflavin, FMN and FAD metabolism	Diaminohydroxyphosphoribosylaminopyrimidine deaminase (EC 3.5.4.26)
SC-57 and SC-532	Cofactors, Vitamins, Prosthetic Groups, Pigments	Riboflavin, FMN, FAD	Riboflavin, FMN and FAD metabolism	FMN adenylyltransferase (EC 2.7.7.2)
SC-57 and SC-532	Cofactors, Vitamins, Prosthetic Groups, Pigments	Riboflavin, FMN, FAD	Riboflavin, FMN and FAD metabolism	GTP cyclohydrolase II (EC 3.5.4.25)
SC-57 and SC-532	Cofactors, Vitamins, Prosthetic Groups, Pigments	Riboflavin, FMN, FAD	Riboflavin, FMN and FAD metabolism	Riboflavin kinase (EC 2.7.1.26)
SC-57 and SC-532	Cofactors, Vitamins, Prosthetic Groups, Pigments	Riboflavin, FMN, FAD	Riboflavin, FMN and FAD metabolism	Riboflavin synthase eubacterial/eukaryotic (EC 2.5.1.9)
SC-57 and SC-532	Cofactors, Vitamins, Prosthetic Groups, Pigments	Riboflavin, FMN, FAD	Riboflavin, FMN and FAD metabolism	Substrate-specific component RibU of riboflavin ECF transporter
SC-57 and SC-532	Cofactors, Vitamins, Prosthetic Groups, Pigments	Riboflavin, FMN, FAD	riboflavin to FAD	3,4-dihydroxy-2-butanone 4-phosphate synthase (EC 4.1.99.12)
SC-57 and SC-532	Cofactors, Vitamins, Prosthetic Groups, Pigments	Riboflavin, FMN, FAD	riboflavin to FAD	FMN adenylyltransferase (EC 2.7.7.2)
SC-57 and SC-532	Cofactors, Vitamins, Prosthetic Groups, Pigments	Riboflavin, FMN, FAD	riboflavin to FAD	Riboflavin kinase (EC 2.7.1.26)
SC-57 and SC-532	Cofactors, Vitamins, Prosthetic Groups, Pigments	Riboflavin, FMN, FAD	riboflavin to FAD	Riboflavin synthase eubacterial/eukaryotic (EC 2.5.1.9)
SC-57 and SC-532	Cofactors, Vitamins, Prosthetic Groups, Pigments	Tetrapyrroles	Heme and Siroheme Biosynthesis	Ferrochelatase, protoheme ferro-lyase (EC 4.99.1.1)
SC-57 and SC-532	Cofactors, Vitamins, Prosthetic Groups, Pigments	Tetrapyrroles	Heme and Siroheme Biosynthesis	Glutamate-1-semialdehyde aminotransferase (EC 5.4.3.8)
SC-57 and SC-532	Cofactors, Vitamins, Prosthetic Groups, Pigments	Tetrapyrroles	Heme and Siroheme Biosynthesis	Glutamyl-tRNA reductase (EC 1.2.1.70)
SC-57 and SC-532	Cofactors, Vitamins, Prosthetic Groups, Pigments	Tetrapyrroles	Heme and Siroheme Biosynthesis	Glutamyl-tRNA synthetase (EC 6.1.1.17)
SC-57 and SC-532	Cofactors, Vitamins, Prosthetic Groups, Pigments	Tetrapyrroles	Heme and Siroheme Biosynthesis	HemX protein, negative effector of steady-state concentration of glutamyl-tRNA reductase
SC-57 and SC-532	Cofactors, Vitamins, Prosthetic Groups, Pigments	Tetrapyrroles	Heme and Siroheme Biosynthesis	Hemoprotein HemQ, essential component of heme biosynthetic pathway in Gram-positive bacteria
SC-57 and SC-532	Cofactors, Vitamins, Prosthetic Groups, Pigments	Tetrapyrroles	Heme and Siroheme Biosynthesis	Hypothetical radical SAM family enzyme in heat shock gene cluster, similarity with CPO of BS HemN-type
SC-57 and SC-532	Cofactors, Vitamins, Prosthetic Groups, Pigments	Tetrapyrroles	Heme and Siroheme Biosynthesis	Porphobilinogen deaminase (EC 2.5.1.61)
SC-57 and SC-532	Cofactors, Vitamins, Prosthetic Groups, Pigments	Tetrapyrroles	Heme and Siroheme Biosynthesis	Porphobilinogen synthase (EC 4.2.1.24)
SC-57 and SC-532	Cofactors, Vitamins, Prosthetic Groups, Pigments	Tetrapyrroles	Heme and Siroheme Biosynthesis	Precorrin-2 oxidase (EC 1.3.1.76)
SC-57 and SC-532	Cofactors, Vitamins, Prosthetic Groups, Pigments	Tetrapyrroles	Heme and Siroheme Biosynthesis	Protoporphyrinogen IX oxidase, aerobic, HemY (EC 1.3.3.4)
SC-57 and SC-532	Cofactors, Vitamins, Prosthetic Groups, Pigments	Tetrapyrroles	Heme and Siroheme Biosynthesis	Sirohydrochlorin ferrochelatase (EC 4.99.1.4)
SC-57 and SC-532	Cofactors, Vitamins, Prosthetic Groups, Pigments	Tetrapyrroles	Heme and Siroheme Biosynthesis	Uroporphyrinogen III decarboxylase (EC 4.1.1.37)
SC-57 and SC-532	Cofactors, Vitamins, Prosthetic Groups, Pigments	Tetrapyrroles	Heme and Siroheme Biosynthesis	Uroporphyrinogen-III methyltransferase (EC 2.1.1.107)
SC-57 and SC-532	Cofactors, Vitamins, Prosthetic Groups, Pigments	Tetrapyrroles	Heme and Siroheme Biosynthesis	Uroporphyrinogen-III synthase (EC 4.2.1.75)
SC-57 and SC-532	Cofactors, Vitamins, Prosthetic Groups, Pigments	no subcategory	Thiamin biosynthesis	Hydroxyethylthiazole kinase (EC 2.7.1.50)
SC-57 and SC-532	Cofactors, Vitamins, Prosthetic Groups, Pigments	no subcategory	Thiamin biosynthesis	Substrate-specific component ThiW of predicted thiazole ECF transporter
SC-57 and SC-532	Cofactors, Vitamins, Prosthetic Groups, Pigments	no subcategory	Thiamin biosynthesis	Substrate-specific component YkoE of thiamin-regulated ECF transporter for HydroxyMethylPyrimidine
SC-57 and SC-532	Cofactors, Vitamins, Prosthetic Groups, Pigments	no subcategory	Thiamin biosynthesis	Sulfur carrier protein ThiS
SC-57 and SC-532	Cofactors, Vitamins, Prosthetic Groups, Pigments	no subcategory	Thiamin biosynthesis	Sulfur carrier protein adenylyltransferase ThiF
SC-57 and SC-532	Cofactors, Vitamins, Prosthetic Groups, Pigments	no subcategory	Thiamin biosynthesis	Thiamin pyrophosphokinase (EC 2.7.6.2)
SC-57 and SC-532	Cofactors, Vitamins, Prosthetic Groups, Pigments	no subcategory	Thiamin biosynthesis	Thiamin-phosphate pyrophosphorylase (EC 2.5.1.3)
SC-57 and SC-532	Cofactors, Vitamins, Prosthetic Groups, Pigments	no subcategory	Thiamin biosynthesis	Thiazole biosynthesis protein ThiG
SC-57 and SC-532	Cofactors, Vitamins, Prosthetic Groups, Pigments	no subcategory	Thiamin biosynthesis	Transmembrane component YkoC of energizing module of thiamin-regulated ECF transporter for HydroxyMethylPyrimidine
SC-57 and SC-532	Cofactors, Vitamins, Prosthetic Groups, Pigments	no subcategory	Thiamin biosynthesis	tRNA S(4)U 4-thiouridine synthase (former ThiI)
SC-57 and SC-532	DNA Metabolism	DNA repair	ATP-dependent Nuclease	ATP-dependent nuclease, subunit A
SC-57 and SC-532	DNA Metabolism	DNA repair	ATP-dependent Nuclease	ATP-dependent nuclease, subunit B
SC-57 and SC-532	DNA Metabolism	DNA repair	DNA Repair Base Excision	DNA ligase (EC 6.5.1.2)
SC-57 and SC-532	DNA Metabolism	DNA repair	DNA Repair Base Excision	DNA polymerase I (EC 2.7.7.7)
SC-57 and SC-532	DNA Metabolism	DNA repair	DNA Repair Base Excision	DNA-3-methyladenine glycosylase (EC 3.2.2.20)
SC-57 and SC-532	DNA Metabolism	DNA repair	DNA Repair Base Excision	DNA-3-methyladenine glycosylase II (EC 3.2.2.21)
SC-57 and SC-532	DNA Metabolism	DNA repair	DNA Repair Base Excision	Endonuclease III (EC 4.2.99.18)
SC-57 and SC-532	DNA Metabolism	DNA repair	DNA Repair Base Excision	Formamidopyrimidine-DNA glycosylase (EC 3.2.2.23)
SC-57 and SC-532	DNA Metabolism	DNA repair	DNA Repair Base Excision	Single-stranded-DNA-specific exonuclease RecJ (EC 3.1.-.-)
SC-57 and SC-532	DNA Metabolism	DNA repair	DNA Repair Base Excision	Uracil-DNA glycosylase, family 1
SC-57 and SC-532	DNA Metabolism	DNA repair	DNA repair, UvrABC system	Excinuclease ABC subunit A
SC-57 and SC-532	DNA Metabolism	DNA repair	DNA repair, UvrABC system	Excinuclease ABC subunit A paralog of unknown function
SC-57 and SC-532	DNA Metabolism	DNA repair	DNA repair, UvrABC system	Excinuclease ABC subunit B
SC-57 and SC-532	DNA Metabolism	DNA repair	DNA repair, UvrABC system	Excinuclease ABC subunit C
SC-57 and SC-532	DNA Metabolism	DNA repair	DNA repair, bacterial	A/G-specific adenine glycosylase (EC 3.2.2.-)
SC-57 and SC-532	DNA Metabolism	DNA repair	DNA repair, bacterial	DNA polymerase IV (EC 2.7.7.7)
SC-57 and SC-532	DNA Metabolism	DNA repair	DNA repair, bacterial	DNA repair exonuclease family protein YhaO
SC-57 and SC-532	DNA Metabolism	DNA repair	DNA repair, bacterial	DNA repair protein RadA
SC-57 and SC-532	DNA Metabolism	DNA repair	DNA repair, bacterial	DNA repair protein RadC
SC-57 and SC-532	DNA Metabolism	DNA repair	DNA repair, bacterial	DNA repair protein RecN
SC-57 and SC-532	DNA Metabolism	DNA repair	DNA repair, bacterial	Endonuclease IV (EC 3.1.21.2)
SC-57 and SC-532	DNA Metabolism	DNA repair	DNA repair, bacterial	Exodeoxyribonuclease VII large subunit (EC 3.1.11.6)
SC-57 and SC-532	DNA Metabolism	DNA repair	DNA repair, bacterial	Exodeoxyribonuclease VII small subunit (EC 3.1.11.6)
SC-57 and SC-532	DNA Metabolism	DNA repair	DNA repair, bacterial	Exonuclease SbcC
SC-57 and SC-532	DNA Metabolism	DNA repair	DNA repair, bacterial	Exonuclease SbcD
SC-57 and SC-532	DNA Metabolism	DNA repair	DNA repair, bacterial	Methylated-DNA--protein-cysteine methyltransferase (EC 2.1.1.63)
SC-57 and SC-532	DNA Metabolism	DNA repair	DNA repair, bacterial	RecA protein
SC-57 and SC-532	DNA Metabolism	DNA repair	DNA repair, bacterial	SOS-response repressor and protease LexA (EC 3.4.21.88)
SC-57 and SC-532	DNA Metabolism	DNA repair	DNA repair, bacterial	Single-stranded DNA-binding protein
SC-57 and SC-532	DNA Metabolism	DNA repair	DNA repair, bacterial DinG and relatives	DinG family ATP-dependent helicase YoaA
SC-57 and SC-532	DNA Metabolism	DNA repair	DNA repair, bacterial MutL-MutS system	DNA mismatch repair protein MutL
SC-57 and SC-532	DNA Metabolism	DNA repair	DNA repair, bacterial MutL-MutS system	DNA mismatch repair protein MutS
SC-57 and SC-532	DNA Metabolism	DNA repair	DNA repair, bacterial MutL-MutS system	MutS-related protein, family 1
SC-57 and SC-532	DNA Metabolism	DNA repair	DNA repair, bacterial MutL-MutS system	Recombination inhibitory protein MutS2
SC-57 and SC-532	DNA Metabolism	DNA repair	DNA repair, bacterial RecBCD pathway	RecD-like DNA helicase YrrC
SC-57 and SC-532	DNA Metabolism	DNA repair	DNA repair, bacterial RecFOR pathway	ATP-dependent DNA helicase RecQ
SC-57 and SC-532	DNA Metabolism	DNA repair	DNA repair, bacterial RecFOR pathway	DNA recombination and repair protein RecF
SC-57 and SC-532	DNA Metabolism	DNA repair	DNA repair, bacterial RecFOR pathway	DNA recombination and repair protein RecO
SC-57 and SC-532	DNA Metabolism	DNA repair	DNA repair, bacterial RecFOR pathway	RecA protein
SC-57 and SC-532	DNA Metabolism	DNA repair	DNA repair, bacterial RecFOR pathway	RecU Holliday junction resolvase
SC-57 and SC-532	DNA Metabolism	DNA repair	DNA repair, bacterial RecFOR pathway	Recombination protein RecR
SC-57 and SC-532	DNA Metabolism	DNA repair	DNA repair, bacterial RecFOR pathway	Single-stranded DNA-binding protein
SC-57 and SC-532	DNA Metabolism	DNA repair	DNA repair, bacterial RecFOR pathway	Single-stranded-DNA-specific exonuclease RecJ (EC 3.1.-.-)
SC-57 and SC-532	DNA Metabolism	DNA repair	DNA repair, bacterial RecFOR pathway	Single-stranded-DNA-specific exonuclease RecJ, Bacteriophage SPBc2-type
SC-57 and SC-532	DNA Metabolism	DNA repair	DNA repair, bacterial UvrD and related helicases	ATP-dependent DNA helicase UvrD/PcrA
SC-57 and SC-532	DNA Metabolism	DNA repair	DNA repair, bacterial photolyase	Deoxyribodipyrimidine photolyase (EC 4.1.99.3)
SC-57 and SC-532	DNA Metabolism	DNA repair	DNA repair system including RecA, MutS and a hypothetical protein	DNA mismatch repair protein MutS
SC-57 and SC-532	DNA Metabolism	DNA repair	DNA repair system including RecA, MutS and a hypothetical protein	RecA protein
SC-57 and SC-532	DNA Metabolism	DNA repair	Uracil-DNA glycosylase	Uracil-DNA glycosylase, family 1
SC-57 and SC-532	DNA Metabolism	DNA replication	DNA replication strays	DNA polymerase III polC-type (EC 2.7.7.7)
SC-57 and SC-532	DNA Metabolism	DNA replication	DNA topoisomerases, Type I, ATP-independent	DNA topoisomerase I (EC 5.99.1.2)
SC-57 and SC-532	DNA Metabolism	DNA replication	DNA topoisomerases, Type I, ATP-independent	DNA topoisomerase III (EC 5.99.1.2)
SC-57 and SC-532	DNA Metabolism	DNA replication	DNA topoisomerases, Type II, ATP-dependent	DNA gyrase subunit A (EC 5.99.1.3)
SC-57 and SC-532	DNA Metabolism	DNA replication	DNA topoisomerases, Type II, ATP-dependent	DNA gyrase subunit B (EC 5.99.1.3)
SC-57 and SC-532	DNA Metabolism	DNA replication	DNA topoisomerases, Type II, ATP-dependent	Topoisomerase IV subunit A (EC 5.99.1.-)
SC-57 and SC-532	DNA Metabolism	DNA replication	DNA topoisomerases, Type II, ATP-dependent	Topoisomerase IV subunit B (EC 5.99.1.-)
SC-57 and SC-532	DNA Metabolism	DNA uptake, competence	DNA processing cluster	DNA polymerase III subunits gamma and tau (EC 2.7.7.7)
SC-57 and SC-532	DNA Metabolism	DNA uptake, competence	DNA processing cluster	DNA topoisomerase III (EC 5.99.1.2)
SC-57 and SC-532	DNA Metabolism	DNA uptake, competence	DNA processing cluster	FIG000557: hypothetical protein co-occurring with RecR
SC-57 and SC-532	DNA Metabolism	DNA uptake, competence	DNA processing cluster	Recombination protein RecR
SC-57 and SC-532	DNA Metabolism	no subcategory	DNA structural proteins, bacterial	Chromosome partition protein smc
SC-57 and SC-532	DNA Metabolism	no subcategory	DNA structural proteins, bacterial	DNA-binding protein HBsu
SC-57 and SC-532	DNA Metabolism	no subcategory	Restriction-Modification System	Type I restriction-modification system, DNA-methyltransferase subunit M (EC 2.1.1.72)
SC-57 and SC-532	DNA Metabolism	no subcategory	Restriction-Modification System	Type I restriction-modification system, restriction subunit R (EC 3.1.21.3)
SC-57 and SC-532	DNA Metabolism	no subcategory	Restriction-Modification System	Type I restriction-modification system, specificity subunit S (EC 3.1.21.3)
SC-57 and SC-532	DNA Metabolism	no subcategory	Type I Restriction-Modification	Type I restriction-modification system, DNA-methyltransferase subunit M (EC 2.1.1.72)
SC-57 and SC-532	DNA Metabolism	no subcategory	Type I Restriction-Modification	Type I restriction-modification system, restriction subunit R (EC 3.1.21.3)
SC-57 and SC-532	DNA Metabolism	no subcategory	Type I Restriction-Modification	Type I restriction-modification system, specificity subunit S (EC 3.1.21.3)
SC-57 and SC-532	DNA Metabolism	no subcategory	YcfH	Putative deoxyribonuclease YcfH
SC-57 and SC-532	Dormancy and Sporulation	no subcategory	Persister Cells	Cell division inhibitor
SC-57 and SC-532	Dormancy and Sporulation	no subcategory	Sporulation-associated proteins with broader functions	Peptidyl-tRNA hydrolase (EC 3.1.1.29)
SC-57 and SC-532	Dormancy and Sporulation	no subcategory	Sporulation-associated proteins with broader functions	Protein of unknown function identified by role in sporulation (SpoVG)
SC-57 and SC-532	Dormancy and Sporulation	no subcategory	Sporulation Cluster	Cell division protein DivIC (FtsB), stabilizes FtsL against RasP cleavage
SC-57 and SC-532	Dormancy and Sporulation	no subcategory	Sporulation Cluster	FIG006789: Stage V sporulation protein
SC-57 and SC-532	Dormancy and Sporulation	no subcategory	Sporulation Cluster	Nucleoside triphosphate pyrophosphohydrolase MazG (EC 3.6.1.8)
SC-57 and SC-532	Dormancy and Sporulation	no subcategory	Sporulation Cluster	RNA binding protein, contains ribosomal protein S1 domain
SC-57 and SC-532	Dormancy and Sporulation	no subcategory	Sporulation Cluster	Ribosome-associated heat shock protein implicated in the recycling of the 50S subunit (S4 paralog)
SC-57 and SC-532	Dormancy and Sporulation	no subcategory	Sporulation Cluster	Transcription-repair coupling factor
SC-57 and SC-532	Dormancy and Sporulation	no subcategory	Sporulation Cluster	possible tetrapyrrole methyltransferase domain
SC-57 and SC-532	Fatty Acids, Lipids, and Isoprenoids	Fatty acids	Acyl-CoA thioesterase II	TesB-like acyl-CoA thioesterase 2
SC-57 and SC-532	Fatty Acids, Lipids, and Isoprenoids	Fatty acids	Fatty Acid Biosynthesis FASII	3-hydroxyacyl-[acyl-carrier-protein] dehydratase, FabZ form (EC 4.2.1.59)
SC-57 and SC-532	Fatty Acids, Lipids, and Isoprenoids	Fatty acids	Fatty Acid Biosynthesis FASII	3-oxoacyl-[acyl-carrier protein] reductase (EC 1.1.1.100)
SC-57 and SC-532	Fatty Acids, Lipids, and Isoprenoids	Fatty acids	Fatty Acid Biosynthesis FASII	Acetyl-coenzyme A carboxyl transferase alpha chain (EC 6.4.1.2)
SC-57 and SC-532	Fatty Acids, Lipids, and Isoprenoids	Fatty acids	Fatty Acid Biosynthesis FASII	Acetyl-coenzyme A carboxyl transferase beta chain (EC 6.4.1.2)
SC-57 and SC-532	Fatty Acids, Lipids, and Isoprenoids	Fatty acids	Fatty Acid Biosynthesis FASII	Acyl carrier protein
SC-57 and SC-532	Fatty Acids, Lipids, and Isoprenoids	Fatty acids	Fatty Acid Biosynthesis FASII	Biotin carboxyl carrier protein
SC-57 and SC-532	Fatty Acids, Lipids, and Isoprenoids	Fatty acids	Fatty Acid Biosynthesis FASII	Biotin carboxyl carrier protein of acetyl-CoA carboxylase
SC-57 and SC-532	Fatty Acids, Lipids, and Isoprenoids	Fatty acids	Fatty Acid Biosynthesis FASII	Biotin carboxylase of acetyl-CoA carboxylase (EC 6.3.4.14)
SC-57 and SC-532	Fatty Acids, Lipids, and Isoprenoids	Fatty acids	Fatty Acid Biosynthesis FASII	Enoyl-[acyl-carrier-protein] reductase [FMN] (EC 1.3.1.9)
SC-57 and SC-532	Fatty Acids, Lipids, and Isoprenoids	Fatty acids	Fatty Acid Biosynthesis FASII	Enoyl-[acyl-carrier-protein] reductase [NADH] (EC 1.3.1.9)
SC-57 and SC-532	Fatty Acids, Lipids, and Isoprenoids	Fatty acids	Fatty Acid Biosynthesis FASII	Holo-[acyl-carrier protein] synthase (EC 2.7.8.7)
SC-57 and SC-532	Fatty Acids, Lipids, and Isoprenoids	Fatty acids	Fatty Acid Biosynthesis FASII	Malonyl CoA-acyl carrier protein transacylase (EC 2.3.1.39)
SC-57 and SC-532	Fatty Acids, Lipids, and Isoprenoids	Fatty acids	Fatty acid metabolism cluster	3-hydroxyacyl-CoA dehydrogenase (EC 1.1.1.35)
SC-57 and SC-532	Fatty Acids, Lipids, and Isoprenoids	Fatty acids	Fatty acid metabolism cluster	3-ketoacyl-CoA thiolase (EC 2.3.1.16)
SC-57 and SC-532	Fatty Acids, Lipids, and Isoprenoids	Fatty acids	Fatty acid metabolism cluster	Enoyl-CoA hydratase (EC 4.2.1.17)
SC-57 and SC-532	Fatty Acids, Lipids, and Isoprenoids	Fatty acids	Fatty acid metabolism cluster	Long-chain-acyl-CoA dehydrogenase (EC 1.3.99.13)
SC-57 and SC-532	Fatty Acids, Lipids, and Isoprenoids	Fatty acids	Fatty acid metabolism cluster	Long-chain-fatty-acid--CoA ligase (EC 6.2.1.3)
SC-57 and SC-532	Fatty Acids, Lipids, and Isoprenoids	Isoprenoids	Carotenoids	(2E,6E)-farnesyl diphosphate synthase (EC 2.5.1.10)
SC-57 and SC-532	Fatty Acids, Lipids, and Isoprenoids	Isoprenoids	Carotenoids	4,4&#39;-diapolycopene oxidase
SC-57 and SC-532	Fatty Acids, Lipids, and Isoprenoids	Isoprenoids	Carotenoids	Phytoene desaturase, neurosporene or lycopene producing (EC 1.3.-.-)
SC-57 and SC-532	Fatty Acids, Lipids, and Isoprenoids	Isoprenoids	Carotenoids	Pro-zeta-carotene desaturase, prolycopene producing (EC 1.-.-.-)
SC-57 and SC-532	Fatty Acids, Lipids, and Isoprenoids	Isoprenoids	Isoprenoid Biosynthesis	(2E,6E)-farnesyl diphosphate synthase (EC 2.5.1.10)
SC-57 and SC-532	Fatty Acids, Lipids, and Isoprenoids	Isoprenoids	Isoprenoid Biosynthesis	4-diphosphocytidyl-2-C-methyl-D-erythritol kinase (EC 2.7.1.148)
SC-57 and SC-532	Fatty Acids, Lipids, and Isoprenoids	Isoprenoids	Isoprenoid Biosynthesis	Acetyl-CoA acetyltransferase (EC 2.3.1.9)
SC-57 and SC-532	Fatty Acids, Lipids, and Isoprenoids	Isoprenoids	Isoprenoid Biosynthesis	Diphosphomevalonate decarboxylase (EC 4.1.1.33)
SC-57 and SC-532	Fatty Acids, Lipids, and Isoprenoids	Isoprenoids	Isoprenoid Biosynthesis	Hydroxymethylglutaryl-CoA reductase (EC 1.1.1.34)
SC-57 and SC-532	Fatty Acids, Lipids, and Isoprenoids	Isoprenoids	Isoprenoid Biosynthesis	Hydroxymethylglutaryl-CoA synthase (EC 2.3.3.10)
SC-57 and SC-532	Fatty Acids, Lipids, and Isoprenoids	Isoprenoids	Isoprenoid Biosynthesis	Isopentenyl-diphosphate delta-isomerase (EC 5.3.3.2)
SC-57 and SC-532	Fatty Acids, Lipids, and Isoprenoids	Isoprenoids	Isoprenoid Biosynthesis	Isopentenyl-diphosphate delta-isomerase, FMN-dependent (EC 5.3.3.2)
SC-57 and SC-532	Fatty Acids, Lipids, and Isoprenoids	Isoprenoids	Isoprenoid Biosynthesis	Mevalonate kinase (EC 2.7.1.36)
SC-57 and SC-532	Fatty Acids, Lipids, and Isoprenoids	Isoprenoids	Isoprenoid Biosynthesis	Phosphomevalonate kinase (EC 2.7.4.2)
SC-57 and SC-532	Fatty Acids, Lipids, and Isoprenoids	Isoprenoids	Isoprenoid Biosynthesis	Undecaprenyl diphosphate synthase (EC 2.5.1.31)
SC-57 and SC-532	Fatty Acids, Lipids, and Isoprenoids	Isoprenoids	Isoprenoid Biosynthesis: Interconversions	(2E,6E)-farnesyl diphosphate synthase (EC 2.5.1.10)
SC-57 and SC-532	Fatty Acids, Lipids, and Isoprenoids	Isoprenoids	Isoprenoid Biosynthesis: Interconversions	Isopentenyl-diphosphate delta-isomerase (EC 5.3.3.2)
SC-57 and SC-532	Fatty Acids, Lipids, and Isoprenoids	Isoprenoids	Isoprenoid Biosynthesis: Interconversions	Isopentenyl-diphosphate delta-isomerase, FMN-dependent (EC 5.3.3.2)
SC-57 and SC-532	Fatty Acids, Lipids, and Isoprenoids	Isoprenoids	Isoprenoinds for Quinones	(2E,6E)-farnesyl diphosphate synthase (EC 2.5.1.10)
SC-57 and SC-532	Fatty Acids, Lipids, and Isoprenoids	Isoprenoids	Isoprenoinds for Quinones	Heptaprenyl diphosphate synthase component I (EC 2.5.1.30)
SC-57 and SC-532	Fatty Acids, Lipids, and Isoprenoids	Isoprenoids	Isoprenoinds for Quinones	Heptaprenyl diphosphate synthase component II (EC 2.5.1.30)
SC-57 and SC-532	Fatty Acids, Lipids, and Isoprenoids	Isoprenoids	Isoprenoinds for Quinones	Undecaprenyl diphosphate synthase (EC 2.5.1.31)
SC-57 and SC-532	Fatty Acids, Lipids, and Isoprenoids	Isoprenoids	Mevalonate Branch of Isoprenoid Biosynthesis	Acetyl-CoA acetyltransferase (EC 2.3.1.9)
SC-57 and SC-532	Fatty Acids, Lipids, and Isoprenoids	Isoprenoids	Mevalonate Branch of Isoprenoid Biosynthesis	Diphosphomevalonate decarboxylase (EC 4.1.1.33)
SC-57 and SC-532	Fatty Acids, Lipids, and Isoprenoids	Isoprenoids	Mevalonate Branch of Isoprenoid Biosynthesis	Hydroxymethylglutaryl-CoA reductase (EC 1.1.1.34)
SC-57 and SC-532	Fatty Acids, Lipids, and Isoprenoids	Isoprenoids	Mevalonate Branch of Isoprenoid Biosynthesis	Hydroxymethylglutaryl-CoA synthase (EC 2.3.3.10)
SC-57 and SC-532	Fatty Acids, Lipids, and Isoprenoids	Isoprenoids	Mevalonate Branch of Isoprenoid Biosynthesis	Mevalonate kinase (EC 2.7.1.36)
SC-57 and SC-532	Fatty Acids, Lipids, and Isoprenoids	Isoprenoids	Mevalonate Branch of Isoprenoid Biosynthesis	Phosphomevalonate kinase (EC 2.7.4.2)
SC-57 and SC-532	Fatty Acids, Lipids, and Isoprenoids	Isoprenoids	Polyprenyl Diphosphate Biosynthesis	(2E,6E)-farnesyl diphosphate synthase (EC 2.5.1.10)
SC-57 and SC-532	Fatty Acids, Lipids, and Isoprenoids	Isoprenoids	Polyprenyl Diphosphate Biosynthesis	4,4&#39;-diaponeurosporenoate glycosyltransferase (EC 2.4.1.-)
SC-57 and SC-532	Fatty Acids, Lipids, and Isoprenoids	Isoprenoids	Polyprenyl Diphosphate Biosynthesis	Dehydrosqualene desaturase (EC 1.14.99.-) (Diapophytoene desaturase) (4,4&#39;-diapophytoene desaturase)
SC-57 and SC-532	Fatty Acids, Lipids, and Isoprenoids	Isoprenoids	Polyprenyl Diphosphate Biosynthesis	Glycosyl-4,4&#39;-diaponeurosporenoate acyltransferase precursor (EC 2.3.1.-)
SC-57 and SC-532	Fatty Acids, Lipids, and Isoprenoids	Isoprenoids	Polyprenyl Diphosphate Biosynthesis	Heptaprenyl diphosphate synthase component I (EC 2.5.1.30)
SC-57 and SC-532	Fatty Acids, Lipids, and Isoprenoids	Isoprenoids	Polyprenyl Diphosphate Biosynthesis	Heptaprenyl diphosphate synthase component II (EC 2.5.1.30)
SC-57 and SC-532	Fatty Acids, Lipids, and Isoprenoids	Isoprenoids	Polyprenyl Diphosphate Biosynthesis	Undecaprenyl diphosphate synthase (EC 2.5.1.31)
SC-57 and SC-532	Fatty Acids, Lipids, and Isoprenoids	Phospholipids	Cardiolipin synthesis	Cardiolipin synthetase (EC 2.7.8.-)
SC-57 and SC-532	Fatty Acids, Lipids, and Isoprenoids	Phospholipids	Glycerolipid and Glycerophospholipid Metabolism in Bacteria	1-acyl-sn-glycerol-3-phosphate acyltransferase (EC 2.3.1.51)
SC-57 and SC-532	Fatty Acids, Lipids, and Isoprenoids	Phospholipids	Glycerolipid and Glycerophospholipid Metabolism in Bacteria	Acyl carrier protein
SC-57 and SC-532	Fatty Acids, Lipids, and Isoprenoids	Phospholipids	Glycerolipid and Glycerophospholipid Metabolism in Bacteria	Acyl-phosphate:glycerol-3-phosphate O-acyltransferase PlsY
SC-57 and SC-532	Fatty Acids, Lipids, and Isoprenoids	Phospholipids	Glycerolipid and Glycerophospholipid Metabolism in Bacteria	Aerobic glycerol-3-phosphate dehydrogenase (EC 1.1.5.3)
SC-57 and SC-532	Fatty Acids, Lipids, and Isoprenoids	Phospholipids	Glycerolipid and Glycerophospholipid Metabolism in Bacteria	Alcohol dehydrogenase (EC 1.1.1.1)
SC-57 and SC-532	Fatty Acids, Lipids, and Isoprenoids	Phospholipids	Glycerolipid and Glycerophospholipid Metabolism in Bacteria	Aldehyde dehydrogenase (EC 1.2.1.3)
SC-57 and SC-532	Fatty Acids, Lipids, and Isoprenoids	Phospholipids	Glycerolipid and Glycerophospholipid Metabolism in Bacteria	Aldehyde dehydrogenase B (EC 1.2.1.22)
SC-57 and SC-532	Fatty Acids, Lipids, and Isoprenoids	Phospholipids	Glycerolipid and Glycerophospholipid Metabolism in Bacteria	CDP-diacylglycerol--glycerol-3-phosphate 3-phosphatidyltransferase (EC 2.7.8.5)
SC-57 and SC-532	Fatty Acids, Lipids, and Isoprenoids	Phospholipids	Glycerolipid and Glycerophospholipid Metabolism in Bacteria	Cardiolipin synthetase (EC 2.7.8.-)
SC-57 and SC-532	Fatty Acids, Lipids, and Isoprenoids	Phospholipids	Glycerolipid and Glycerophospholipid Metabolism in Bacteria	Diacylglycerol kinase (EC 2.7.1.107)
SC-57 and SC-532	Fatty Acids, Lipids, and Isoprenoids	Phospholipids	Glycerolipid and Glycerophospholipid Metabolism in Bacteria	Dihydroxyacetone kinase family protein
SC-57 and SC-532	Fatty Acids, Lipids, and Isoprenoids	Phospholipids	Glycerolipid and Glycerophospholipid Metabolism in Bacteria	Glycerate kinase (EC 2.7.1.31)
SC-57 and SC-532	Fatty Acids, Lipids, and Isoprenoids	Phospholipids	Glycerolipid and Glycerophospholipid Metabolism in Bacteria	Glycerol kinase (EC 2.7.1.30)
SC-57 and SC-532	Fatty Acids, Lipids, and Isoprenoids	Phospholipids	Glycerolipid and Glycerophospholipid Metabolism in Bacteria	Glycerol-3-phosphate dehydrogenase [NAD(P)+] (EC 1.1.1.94)
SC-57 and SC-532	Fatty Acids, Lipids, and Isoprenoids	Phospholipids	Glycerolipid and Glycerophospholipid Metabolism in Bacteria	Phosphate:acyl-ACP acyltransferase PlsX
SC-57 and SC-532	Fatty Acids, Lipids, and Isoprenoids	Phospholipids	Glycerolipid and Glycerophospholipid Metabolism in Bacteria	Phosphatidate cytidylyltransferase (EC 2.7.7.41)
SC-57 and SC-532	Fatty Acids, Lipids, and Isoprenoids	Triacylglycerols	Triacylglycerol metabolism	Lysophospholipase (EC 3.1.1.5)
SC-57 and SC-532	Fatty Acids, Lipids, and Isoprenoids	Triacylglycerols	Triacylglycerol metabolism	Monoglyceride lipase (EC 3.1.1.23)
SC-57 and SC-532	Fatty Acids, Lipids, and Isoprenoids	Triacylglycerols	Triacylglycerol metabolism	Triacylglycerol lipase (EC 3.1.1.3)
SC-57 and SC-532	Fatty Acids, Lipids, and Isoprenoids	no subcategory	Polyhydroxybutyrate metabolism	3-hydroxyacyl-CoA dehydrogenase (EC 1.1.1.35)
SC-57 and SC-532	Fatty Acids, Lipids, and Isoprenoids	no subcategory	Polyhydroxybutyrate metabolism	3-hydroxybutyryl-CoA dehydratase (EC 4.2.1.55)
SC-57 and SC-532	Fatty Acids, Lipids, and Isoprenoids	no subcategory	Polyhydroxybutyrate metabolism	3-ketoacyl-CoA thiolase (EC 2.3.1.16)
SC-57 and SC-532	Fatty Acids, Lipids, and Isoprenoids	no subcategory	Polyhydroxybutyrate metabolism	Acetyl-CoA acetyltransferase (EC 2.3.1.9)
SC-57 and SC-532	Fatty Acids, Lipids, and Isoprenoids	no subcategory	Polyhydroxybutyrate metabolism	D-beta-hydroxybutyrate dehydrogenase (EC 1.1.1.30)
SC-57 and SC-532	Fatty Acids, Lipids, and Isoprenoids	no subcategory	Polyhydroxybutyrate metabolism	Enoyl-CoA hydratase (EC 4.2.1.17)
SC-57 and SC-532	Iron acquisition and metabolism	Siderophores	Siderophore Anthrachelin	Iron compound ABC uptake transporter ATP-binding protein
SC-57 and SC-532	Iron acquisition and metabolism	Siderophores	Siderophore Anthrachelin	Iron compound ABC uptake transporter permease protein
SC-57 and SC-532	Iron acquisition and metabolism	Siderophores	Siderophore Anthrachelin	Iron compound ABC uptake transporter substrate-binding protein
SC-57 and SC-532	Iron acquisition and metabolism	no subcategory	Heme, hemin uptake and utilization systems in GramPositives	Heme ABC type transporter HtsABC, heme-binding protein
SC-57 and SC-532	Iron acquisition and metabolism	no subcategory	Heme, hemin uptake and utilization systems in GramPositives	Heme ABC type transporter HtsABC, permease protein HtsB
SC-57 and SC-532	Iron acquisition and metabolism	no subcategory	Heme, hemin uptake and utilization systems in GramPositives	Heme ABC type transporter HtsABC, permease protein HtsC
SC-57 and SC-532	Iron acquisition and metabolism	no subcategory	Heme, hemin uptake and utilization systems in GramPositives	Heme efflux system ATPase HrtA
SC-57 and SC-532	Iron acquisition and metabolism	no subcategory	Heme, hemin uptake and utilization systems in GramPositives	Heme efflux system permease HrtB
SC-57 and SC-532	Iron acquisition and metabolism	no subcategory	Heme, hemin uptake and utilization systems in GramPositives	Heme-degrading monooxygenase IsdG (EC 1.14.99.3)
SC-57 and SC-532	Iron acquisition and metabolism	no subcategory	Heme, hemin uptake and utilization systems in GramPositives	Iron compound ABC uptake transporter ATP-binding protein
SC-57 and SC-532	Iron acquisition and metabolism	no subcategory	Heme, hemin uptake and utilization systems in GramPositives	Iron compound ABC uptake transporter permease protein
SC-57 and SC-532	Iron acquisition and metabolism	no subcategory	Heme, hemin uptake and utilization systems in GramPositives	Iron compound ABC uptake transporter substrate-binding protein
SC-57 and SC-532	Iron acquisition and metabolism	no subcategory	Heme, hemin uptake and utilization systems in GramPositives	LPXTG specific sortase A
SC-57 and SC-532	Iron acquisition and metabolism	no subcategory	Heme, hemin uptake and utilization systems in GramPositives	Sensor histidine kinase colocalized with HrtAB transporter
SC-57 and SC-532	Iron acquisition and metabolism	no subcategory	Heme, hemin uptake and utilization systems in GramPositives	Two-component response regulator SA14-24
SC-57 and SC-532	Iron acquisition and metabolism	no subcategory	Heme, hemin uptake and utilization systems in GramPositives	Two-component response regulator colocalized with HrtAB transporter
SC-57 and SC-532	Iron acquisition and metabolism	no subcategory	Heme, hemin uptake and utilization systems in GramPositives	Two-component sensor kinase SA14-24
SC-57 and SC-532	Iron acquisition and metabolism	no subcategory	Heme, hemin uptake and utilization systems in GramPositives	Zn-dependent hydrolase YycJ/WalJ, required for cell wall metabolism and coordination of cell division with DNA replication
SC-57 and SC-532	Iron acquisition and metabolism	no subcategory	Hemin transport system	Iron compound ABC uptake transporter ATP-binding protein
SC-57 and SC-532	Iron acquisition and metabolism	no subcategory	Iron acquisition in Streptococcus	Ferric iron ABC transporter, permease protein
SC-57 and SC-532	Iron acquisition and metabolism	no subcategory	Iron acquisition in Streptococcus	Iron compound ABC uptake transporter ATP-binding protein
SC-57 and SC-532	Iron acquisition and metabolism	no subcategory	Iron acquisition in Streptococcus	Iron compound ABC uptake transporter permease protein
SC-57 and SC-532	Iron acquisition and metabolism	no subcategory	Iron acquisition in Streptococcus	Iron compound ABC uptake transporter substrate-binding protein
SC-57 and SC-532	Membrane Transport	ABC transporters	ABC transporter dipeptide (TC 3.A.1.5.2)	Dipeptide transport system permease protein DppC (TC 3.A.1.5.2)
SC-57 and SC-532	Membrane Transport	ABC transporters	ABC transporter oligopeptide (TC 3.A.1.5.1)	Oligopeptide ABC transporter, periplasmic oligopeptide-binding protein OppA (TC 3.A.1.5.1)
SC-57 and SC-532	Membrane Transport	ABC transporters	ABC transporter oligopeptide (TC 3.A.1.5.1)	Oligopeptide transport ATP-binding protein OppF (TC 3.A.1.5.1)
SC-57 and SC-532	Membrane Transport	ABC transporters	ABC transporter oligopeptide (TC 3.A.1.5.1)	Oligopeptide transport system permease protein OppB (TC 3.A.1.5.1)
SC-57 and SC-532	Membrane Transport	ABC transporters	ABC transporter oligopeptide (TC 3.A.1.5.1)	Oligopeptide transport system permease protein OppC (TC 3.A.1.5.1)
SC-57 and SC-532	Membrane Transport	Cation transporters	Copper Transport System	Conserved membrane protein in copper uptake, YcnI
SC-57 and SC-532	Membrane Transport	Cation transporters	Copper Transport System	Copper(I) chaperone CopZ
SC-57 and SC-532	Membrane Transport	Cation transporters	Copper Transport System	Copper-translocating P-type ATPase (EC 3.6.3.4)
SC-57 and SC-532	Membrane Transport	Cation transporters	Magnesium transport	Magnesium and cobalt efflux protein CorC
SC-57 and SC-532	Membrane Transport	Cation transporters	Magnesium transport	Magnesium and cobalt transport protein CorA
SC-57 and SC-532	Membrane Transport	Cation transporters	Magnesium transport	Mg/Co/Ni transporter MgtE
SC-57 and SC-532	Membrane Transport	Protein translocation across cytoplasmic membrane	Bacterial signal recognition particle (SRP)	Signal recognition particle associated protein
SC-57 and SC-532	Membrane Transport	Protein translocation across cytoplasmic membrane	Bacterial signal recognition particle (SRP)	Signal recognition particle receptor protein FtsY (=alpha subunit) (TC 3.A.5.1.1)
SC-57 and SC-532	Membrane Transport	Protein translocation across cytoplasmic membrane	Bacterial signal recognition particle (SRP)	Signal recognition particle, subunit Ffh SRP54 (TC 3.A.5.1.1)
SC-57 and SC-532	Membrane Transport	Protein translocation across cytoplasmic membrane	EcsAB transporter affecting expression and secretion of secretory preproteins	ABC transporter, ATP-binding protein EcsA
SC-57 and SC-532	Membrane Transport	Protein translocation across cytoplasmic membrane	EcsAB transporter affecting expression and secretion of secretory preproteins	ABC transporter, permease protein EscB
SC-57 and SC-532	Membrane Transport	Protein translocation across cytoplasmic membrane	EcsAB transporter affecting expression and secretion of secretory preproteins	Foldase protein PrsA precursor (EC 5.2.1.8)
SC-57 and SC-532	Membrane Transport	Protein translocation across cytoplasmic membrane	EcsAB transporter affecting expression and secretion of secretory preproteins	Hypothetical protein SAV1839
SC-57 and SC-532	Membrane Transport	TRAP transporters	TRAP Transporter collection	TRAP-type C4-dicarboxylate transport system, large permease component
SC-57 and SC-532	Membrane Transport	TRAP transporters	TRAP Transporter collection	TRAP-type C4-dicarboxylate transport system, small permease component
SC-57 and SC-532	Membrane Transport	Uni- Sym- and Antiporters	NhaA, NhaD and Sodium-dependent phosphate transporters	Sodium-dependent phosphate transporter
SC-57 and SC-532	Membrane Transport	Uni- Sym- and Antiporters	Proton-dependent Peptide Transporters	Di-/tripeptide transporter
SC-57 and SC-532	Metabolism of Aromatic Compounds	Metabolism of central aromatic intermediates	Catechol branch of beta-ketoadipate pathway	Beta-ketoadipate enol-lactone hydrolase (EC 3.1.1.24)
SC-57 and SC-532	Metabolism of Aromatic Compounds	Metabolism of central aromatic intermediates	Catechol branch of beta-ketoadipate pathway	Succinyl-CoA:3-ketoacid-coenzyme A transferase subunit A (EC 2.8.3.5)
SC-57 and SC-532	Metabolism of Aromatic Compounds	Metabolism of central aromatic intermediates	Catechol branch of beta-ketoadipate pathway	Succinyl-CoA:3-ketoacid-coenzyme A transferase subunit B (EC 2.8.3.5)
SC-57 and SC-532	Metabolism of Aromatic Compounds	Metabolism of central aromatic intermediates	Salicylate and gentisate catabolism	Fumarylacetoacetate hydrolase family protein
SC-57 and SC-532	Metabolism of Aromatic Compounds	Metabolism of central aromatic intermediates	Salicylate and gentisate catabolism	Salicylate hydroxylase (EC 1.14.13.1)
SC-57 and SC-532	Metabolism of Aromatic Compounds	Peripheral pathways for catabolism of aromatic compounds	Quinate degradation	3-dehydroquinate dehydratase I (EC 4.2.1.10)
SC-57 and SC-532	Metabolism of Aromatic Compounds	Peripheral pathways for catabolism of aromatic compounds	Salicylate ester degradation	Salicylate hydroxylase (EC 1.14.13.1)
SC-57 and SC-532	Metabolism of Aromatic Compounds	no subcategory	Gentisate degradation	Fumarylacetoacetate hydrolase family protein
SC-57 and SC-532	Miscellaneous	Plant-Prokaryote DOE project	Conserved gene cluster possibly involved in RNA metabolism	COG1939: Ribonuclease III family protein
SC-57 and SC-532	Miscellaneous	Plant-Prokaryote DOE project	Conserved gene cluster possibly involved in RNA metabolism	Cysteinyl-tRNA synthetase (EC 6.1.1.16)
SC-57 and SC-532	Miscellaneous	Plant-Prokaryote DOE project	Conserved gene cluster possibly involved in RNA metabolism	Hypothetical protein DUF901, similar to C-terminal domain of ribosome protection-type Tc-resistance proteins
SC-57 and SC-532	Miscellaneous	Plant-Prokaryote DOE project	Conserved gene cluster possibly involved in RNA metabolism	Serine acetyltransferase (EC 2.3.1.30)
SC-57 and SC-532	Miscellaneous	Plant-Prokaryote DOE project	Iron-sulfur cluster assembly	Cysteine desulfurase (EC 2.8.1.7)
SC-57 and SC-532	Miscellaneous	Plant-Prokaryote DOE project	Iron-sulfur cluster assembly	Cysteine desulfurase (EC 2.8.1.7), SufS subfamily
SC-57 and SC-532	Miscellaneous	Plant-Prokaryote DOE project	Iron-sulfur cluster assembly	Ferritin-like protein 2
SC-57 and SC-532	Miscellaneous	Plant-Prokaryote DOE project	Iron-sulfur cluster assembly	Iron-sulfur cluster assembly ATPase protein SufC
SC-57 and SC-532	Miscellaneous	Plant-Prokaryote DOE project	Iron-sulfur cluster assembly	Iron-sulfur cluster assembly protein SufB
SC-57 and SC-532	Miscellaneous	Plant-Prokaryote DOE project	Iron-sulfur cluster assembly	Iron-sulfur cluster assembly protein SufD
SC-57 and SC-532	Miscellaneous	Plant-Prokaryote DOE project	Iron-sulfur cluster assembly	Iron-sulfur cluster regulator IscR
SC-57 and SC-532	Miscellaneous	Plant-Prokaryote DOE project	Iron-sulfur cluster assembly	PaaD-like protein (DUF59) involved in Fe-S cluster assembly
SC-57 and SC-532	Miscellaneous	Plant-Prokaryote DOE project	Iron-sulfur cluster assembly	Putative iron-sulfur cluster assembly scaffold protein for SUF system, SufE2
SC-57 and SC-532	Miscellaneous	Plant-Prokaryote DOE project	Iron-sulfur cluster assembly	Scaffold protein for [4Fe-4S] cluster assembly ApbC, MRP-like
SC-57 and SC-532	Miscellaneous	Plant-Prokaryote DOE project	Iron-sulfur cluster assembly	probable iron binding protein from the HesB_IscA_SufA family
SC-57 and SC-532	Miscellaneous	Plant-Prokaryote DOE project	Scaffold proteins for [4Fe-4S] cluster assembly (MRP family)	Epoxyqueuosine (oQ) reductase QueG
SC-57 and SC-532	Miscellaneous	Plant-Prokaryote DOE project	Scaffold proteins for [4Fe-4S] cluster assembly (MRP family)	Methionyl-tRNA synthetase (EC 6.1.1.10)
SC-57 and SC-532	Miscellaneous	Plant-Prokaryote DOE project	Scaffold proteins for [4Fe-4S] cluster assembly (MRP family)	PaaD-like protein (DUF59) involved in Fe-S cluster assembly
SC-57 and SC-532	Miscellaneous	Plant-Prokaryote DOE project	Scaffold proteins for [4Fe-4S] cluster assembly (MRP family)	S-adenosylmethionine:tRNA ribosyltransferase-isomerase (EC 5.-.-.-)
SC-57 and SC-532	Miscellaneous	Plant-Prokaryote DOE project	Scaffold proteins for [4Fe-4S] cluster assembly (MRP family)	Scaffold protein for [4Fe-4S] cluster assembly ApbC, MRP-like
SC-57 and SC-532	Miscellaneous	Plant-Prokaryote DOE project	Scaffold proteins for [4Fe-4S] cluster assembly (MRP family)	TsaE protein, required for threonylcarbamoyladenosine t(6)A37 formation in tRNA
SC-57 and SC-532	Miscellaneous	Plant-Prokaryote DOE project	Scaffold proteins for [4Fe-4S] cluster assembly (MRP family)	tRNA-guanine transglycosylase (EC 2.4.2.29)
SC-57 and SC-532	Miscellaneous	Plant-Prokaryote DOE project	Single-Rhodanese-domain proteins	Rhodanese domain protein UPF0176, Firmicutes subgroup
SC-57 and SC-532	Miscellaneous	no subcategory	Broadly distributed proteins not in subsystems	Putative oxidoreductase YncB
SC-57 and SC-532	Miscellaneous	no subcategory	Broadly distributed proteins not in subsystems	YbbL ABC transporter ATP-binding protein
SC-57 and SC-532	Miscellaneous	no subcategory	Broadly distributed proteins not in subsystems	YbbM seven transmembrane helix protein
SC-57 and SC-532	Miscellaneous	no subcategory	Muconate lactonizing enzyme family	O-succinylbenzoate synthase (EC 4.2.1.113)
SC-57 and SC-532	Miscellaneous	no subcategory	Phosphoglycerate mutase protein family	2,3-bisphosphoglycerate-independent phosphoglycerate mutase (EC 5.4.2.1)
SC-57 and SC-532	Miscellaneous	no subcategory	Phosphoglycerate mutase protein family	Phosphoglycerate mutase (EC 5.4.2.1)
SC-57	Miscellaneous	no subcategory	Muconate lactonizing enzyme family	L-alanyl-gamma-D-glutamyl-L-diamino acid endopeptidase
SC-57 and SC-532	Nitrogen Metabolism	Denitrification	Denitrifying reductase gene clusters	Nitric oxide reductase activation protein NorD
SC-57 and SC-532	Nitrogen Metabolism	Denitrification	Denitrifying reductase gene clusters	Nitric oxide reductase activation protein NorQ
SC-57 and SC-532	Nitrogen Metabolism	no subcategory	Ammonia assimilation	Ferredoxin-dependent glutamate synthase (EC 1.4.7.1)
SC-57 and SC-532	Nitrogen Metabolism	no subcategory	Ammonia assimilation	Glutamate synthase [NADPH] large chain (EC 1.4.1.13)
SC-57 and SC-532	Nitrogen Metabolism	no subcategory	Ammonia assimilation	Glutamate synthase [NADPH] small chain (EC 1.4.1.13)
SC-57 and SC-532	Nitrogen Metabolism	no subcategory	Ammonia assimilation	Glutamine synthetase type I (EC 6.3.1.2)
SC-57 and SC-532	Nitrogen Metabolism	no subcategory	Nitric oxide synthase	Manganese superoxide dismutase (EC 1.15.1.1)
SC-57 and SC-532	Nitrogen Metabolism	no subcategory	Nitric oxide synthase	Nitric oxide synthase oxygenase (EC 1.-.-.-)
SC-57 and SC-532	Nucleosides and Nucleotides	Detoxification	Housecleaning nucleoside triphosphate pyrophosphatases	5&#39;-nucleotidase YjjG (EC 3.1.3.5)
SC-57 and SC-532	Nucleosides and Nucleotides	Detoxification	Housecleaning nucleoside triphosphate pyrophosphatases	Nucleoside 5-triphosphatase RdgB (dHAPTP, dITP, XTP-specific) (EC 3.6.1.15)
SC-57 and SC-532	Nucleosides and Nucleotides	Detoxification	Housecleaning nucleoside triphosphate pyrophosphatases	Nucleotidase YfbR, HD superfamily
SC-57 and SC-532	Nucleosides and Nucleotides	Detoxification	Nucleoside triphosphate pyrophosphohydrolase MazG	Nucleoside triphosphate pyrophosphohydrolase MazG (EC 3.6.1.8)
SC-57 and SC-532	Nucleosides and Nucleotides	Detoxification	Nudix proteins (nucleoside triphosphate hydrolases)	8-oxo-GTPase Bsu YtkD
SC-57 and SC-532	Nucleosides and Nucleotides	Detoxification	Nudix proteins (nucleoside triphosphate hydrolases)	8-oxo-dGTPase Bsu YtkD
SC-57 and SC-532	Nucleosides and Nucleotides	Detoxification	Nudix proteins (nucleoside triphosphate hydrolases)	ADP-ribose pyrophosphatase (EC 3.6.1.13)
SC-57 and SC-532	Nucleosides and Nucleotides	Purines	De Novo Purine Biosynthesis	Adenylosuccinate lyase (EC 4.3.2.2)
SC-57 and SC-532	Nucleosides and Nucleotides	Purines	De Novo Purine Biosynthesis	Amidophosphoribosyltransferase (EC 2.4.2.14)
SC-57 and SC-532	Nucleosides and Nucleotides	Purines	De Novo Purine Biosynthesis	IMP cyclohydrolase (EC 3.5.4.10)
SC-57 and SC-532	Nucleosides and Nucleotides	Purines	De Novo Purine Biosynthesis	Phosphoribosylamine--glycine ligase (EC 6.3.4.13)
SC-57 and SC-532	Nucleosides and Nucleotides	Purines	De Novo Purine Biosynthesis	Phosphoribosylaminoimidazole carboxylase ATPase subunit (EC 4.1.1.21)
SC-57 and SC-532	Nucleosides and Nucleotides	Purines	De Novo Purine Biosynthesis	Phosphoribosylaminoimidazole carboxylase catalytic subunit (EC 4.1.1.21)
SC-57 and SC-532	Nucleosides and Nucleotides	Purines	De Novo Purine Biosynthesis	Phosphoribosylaminoimidazole-succinocarboxamide synthase (EC 6.3.2.6)
SC-57 and SC-532	Nucleosides and Nucleotides	Purines	De Novo Purine Biosynthesis	Phosphoribosylaminoimidazolecarboxamide formyltransferase (EC 2.1.2.3)
SC-57 and SC-532	Nucleosides and Nucleotides	Purines	De Novo Purine Biosynthesis	Phosphoribosylformylglycinamidine cyclo-ligase (EC 6.3.3.1)
SC-57 and SC-532	Nucleosides and Nucleotides	Purines	De Novo Purine Biosynthesis	Phosphoribosylformylglycinamidine synthase, PurS subunit (EC 6.3.5.3)
SC-57 and SC-532	Nucleosides and Nucleotides	Purines	De Novo Purine Biosynthesis	Phosphoribosylformylglycinamidine synthase, glutamine amidotransferase subunit (EC 6.3.5.3)
SC-57 and SC-532	Nucleosides and Nucleotides	Purines	De Novo Purine Biosynthesis	Phosphoribosylformylglycinamidine synthase, synthetase subunit (EC 6.3.5.3)
SC-57 and SC-532	Nucleosides and Nucleotides	Purines	De Novo Purine Biosynthesis	Phosphoribosylglycinamide formyltransferase (EC 2.1.2.2)
SC-57 and SC-532	Nucleosides and Nucleotides	Purines	De Novo Purine Biosynthesis	PurR: transcription regulator associated with purine metabolism
SC-57 and SC-532	Nucleosides and Nucleotides	Purines	De Novo Purine Biosynthesis	Ribose-phosphate pyrophosphokinase (EC 2.7.6.1)
SC-57 and SC-532	Nucleosides and Nucleotides	Purines	Purine conversions	2&#39;,3&#39;-cyclic-nucleotide 2&#39;-phosphodiesterase (EC 3.1.4.16)
SC-57 and SC-532	Nucleosides and Nucleotides	Purines	Purine conversions	5&#39;-nucleotidase family protein in cluster with NagD-like phosphatase
SC-57 and SC-532	Nucleosides and Nucleotides	Purines	Purine conversions	Adenine phosphoribosyltransferase (EC 2.4.2.7)
SC-57 and SC-532	Nucleosides and Nucleotides	Purines	Purine conversions	Adenosine deaminase (EC 3.5.4.4)
SC-57 and SC-532	Nucleosides and Nucleotides	Purines	Purine conversions	Adenylate kinase (EC 2.7.4.3)
SC-57 and SC-532	Nucleosides and Nucleotides	Purines	Purine conversions	Adenylosuccinate lyase (EC 4.3.2.2)
SC-57 and SC-532	Nucleosides and Nucleotides	Purines	Purine conversions	Adenylosuccinate synthetase (EC 6.3.4.4)
SC-57 and SC-532	Nucleosides and Nucleotides	Purines	Purine conversions	Deoxyadenosine kinase (EC 2.7.1.76)
SC-57 and SC-532	Nucleosides and Nucleotides	Purines	Purine conversions	Deoxyguanosine kinase (EC 2.7.1.113)
SC-57 and SC-532	Nucleosides and Nucleotides	Purines	Purine conversions	GMP reductase (EC 1.7.1.7)
SC-57 and SC-532	Nucleosides and Nucleotides	Purines	Purine conversions	GMP synthase [glutamine-hydrolyzing] (EC 6.3.5.2)
SC-57 and SC-532	Nucleosides and Nucleotides	Purines	Purine conversions	Guanylate kinase (EC 2.7.4.8)
SC-57 and SC-532	Nucleosides and Nucleotides	Purines	Purine conversions	Hypoxanthine-guanine phosphoribosyltransferase (EC 2.4.2.8)
SC-57 and SC-532	Nucleosides and Nucleotides	Purines	Purine conversions	Inosine-5&#39;-monophosphate dehydrogenase (EC 1.1.1.205)
SC-57 and SC-532	Nucleosides and Nucleotides	Purines	Purine conversions	Inosine-uridine preferring nucleoside hydrolase (EC 3.2.2.1)
SC-57 and SC-532	Nucleosides and Nucleotides	Purines	Purine conversions	Nucleoside diphosphate kinase (EC 2.7.4.6)
SC-57 and SC-532	Nucleosides and Nucleotides	Purines	Purine conversions	Polyphosphate kinase (EC 2.7.4.1)
SC-57 and SC-532	Nucleosides and Nucleotides	Purines	Purine conversions	Purine nucleoside phosphorylase (EC 2.4.2.1)
SC-57 and SC-532	Nucleosides and Nucleotides	Purines	Purine conversions	Xanthine phosphoribosyltransferase (EC 2.4.2.22)
SC-57 and SC-532	Nucleosides and Nucleotides	Purines	Purine conversions	dNTP triphosphohydrolase, putative
SC-57 and SC-532	Nucleosides and Nucleotides	Purines	Xanthine Metabolism in Bacteria	Hypoxanthine/guanine permease PbuG
SC-57 and SC-532	Nucleosides and Nucleotides	Purines	Xanthine Metabolism in Bacteria	Xanthine permease
SC-57 and SC-532	Nucleosides and Nucleotides	Purines	Xanthine Metabolism in Bacteria	Xanthine phosphoribosyltransferase (EC 2.4.2.22)
SC-57 and SC-532	Nucleosides and Nucleotides	Pyrimidines	De Novo Pyrimidine Synthesis	Aspartate carbamoyltransferase (EC 2.1.3.2)
SC-57 and SC-532	Nucleosides and Nucleotides	Pyrimidines	De Novo Pyrimidine Synthesis	Carbamoyl-phosphate synthase large chain (EC 6.3.5.5)
SC-57 and SC-532	Nucleosides and Nucleotides	Pyrimidines	De Novo Pyrimidine Synthesis	Carbamoyl-phosphate synthase small chain (EC 6.3.5.5)
SC-57 and SC-532	Nucleosides and Nucleotides	Pyrimidines	De Novo Pyrimidine Synthesis	Dihydroorotase (EC 3.5.2.3)
SC-57 and SC-532	Nucleosides and Nucleotides	Pyrimidines	De Novo Pyrimidine Synthesis	Dihydroorotate dehydrogenase (EC 1.3.3.1)
SC-57 and SC-532	Nucleosides and Nucleotides	Pyrimidines	De Novo Pyrimidine Synthesis	Orotate phosphoribosyltransferase (EC 2.4.2.10)
SC-57 and SC-532	Nucleosides and Nucleotides	Pyrimidines	De Novo Pyrimidine Synthesis	Orotidine 5&#39;-phosphate decarboxylase (EC 4.1.1.23)
SC-57 and SC-532	Nucleosides and Nucleotides	Pyrimidines	De Novo Pyrimidine Synthesis	Pyrimidine operon regulatory protein PyrR
SC-57 and SC-532	Nucleosides and Nucleotides	Pyrimidines	De Novo Pyrimidine Synthesis	Uracil permease
SC-57 and SC-532	Nucleosides and Nucleotides	Pyrimidines	De Novo Pyrimidine Synthesis	Uracil phosphoribosyltransferase (EC 2.4.2.9)
SC-57 and SC-532	Nucleosides and Nucleotides	Pyrimidines	pyrimidine conversions	2&#39;,3&#39;-cyclic-nucleotide 2&#39;-phosphodiesterase (EC 3.1.4.16)
SC-57 and SC-532	Nucleosides and Nucleotides	Pyrimidines	pyrimidine conversions	CTP synthase (EC 6.3.4.2)
SC-57 and SC-532	Nucleosides and Nucleotides	Pyrimidines	pyrimidine conversions	Cytidine deaminase (EC 3.5.4.5)
SC-57 and SC-532	Nucleosides and Nucleotides	Pyrimidines	pyrimidine conversions	Cytidylate kinase (EC 2.7.4.25)
SC-57 and SC-532	Nucleosides and Nucleotides	Pyrimidines	pyrimidine conversions	Cytosine deaminase (EC 3.5.4.1)
SC-57 and SC-532	Nucleosides and Nucleotides	Pyrimidines	pyrimidine conversions	Nucleoside diphosphate kinase (EC 2.7.4.6)
SC-57 and SC-532	Nucleosides and Nucleotides	Pyrimidines	pyrimidine conversions	Purine nucleoside phosphorylase (EC 2.4.2.1)
SC-57 and SC-532	Nucleosides and Nucleotides	Pyrimidines	pyrimidine conversions	Pyrimidine-nucleoside phosphorylase (EC 2.4.2.2)
SC-57 and SC-532	Nucleosides and Nucleotides	Pyrimidines	pyrimidine conversions	Thioredoxin reductase (EC 1.8.1.9)
SC-57 and SC-532	Nucleosides and Nucleotides	Pyrimidines	pyrimidine conversions	Thymidine kinase (EC 2.7.1.21)
SC-57 and SC-532	Nucleosides and Nucleotides	Pyrimidines	pyrimidine conversions	Thymidylate kinase (EC 2.7.4.9)
SC-57 and SC-532	Nucleosides and Nucleotides	Pyrimidines	pyrimidine conversions	Thymidylate synthase (EC 2.1.1.45)
SC-57 and SC-532	Nucleosides and Nucleotides	Pyrimidines	pyrimidine conversions	Uracil phosphoribosyltransferase (EC 2.4.2.9)
SC-57 and SC-532	Nucleosides and Nucleotides	Pyrimidines	pyrimidine conversions	Uridine kinase (EC 2.7.1.48) [C1]
SC-57 and SC-532	Nucleosides and Nucleotides	no subcategory	Adenosyl nucleosidases	5&#39;-methylthioadenosine nucleosidase (EC 3.2.2.16)
SC-57 and SC-532	Nucleosides and Nucleotides	no subcategory	Adenosyl nucleosidases	Purine nucleoside phosphorylase (EC 2.4.2.1)
SC-57 and SC-532	Nucleosides and Nucleotides	no subcategory	Adenosyl nucleosidases	S-adenosylhomocysteine nucleosidase (EC 3.2.2.9)
SC-57 and SC-532	Nucleosides and Nucleotides	no subcategory	Hydantoin metabolism	Beta-ureidopropionase (EC 3.5.1.6)
SC-57 and SC-532	Nucleosides and Nucleotides	no subcategory	Pseudouridine catabolism	Probable pyrimidine nucleoside transport protein associated with pseudouridine catabolism
SC-57 and SC-532	Nucleosides and Nucleotides	no subcategory	Pseudouridine catabolism	Pseudouridine 5&#39;-phosphate glycosidase
SC-57 and SC-532	Nucleosides and Nucleotides	no subcategory	Pseudouridine catabolism	Pseudouridine kinase (EC 2.7.1.83)
SC-57 and SC-532	Nucleosides and Nucleotides	no subcategory	Ribonucleotide reduction	Glutaredoxin-like protein NrdH, required for reduction of Ribonucleotide reductase class Ib
SC-57 and SC-532	Nucleosides and Nucleotides	no subcategory	Ribonucleotide reduction	Ribonucleotide reductase of class III (anaerobic), activating protein (EC 1.97.1.4)
SC-57 and SC-532	Nucleosides and Nucleotides	no subcategory	Ribonucleotide reduction	Ribonucleotide reductase of class III (anaerobic), large subunit (EC 1.17.4.2)
SC-57 and SC-532	Nucleosides and Nucleotides	no subcategory	Ribonucleotide reduction	Ribonucleotide reductase of class Ib (aerobic), alpha subunit (EC 1.17.4.1)
SC-57 and SC-532	Nucleosides and Nucleotides	no subcategory	Ribonucleotide reduction	Ribonucleotide reductase of class Ib (aerobic), beta subunit (EC 1.17.4.1)
SC-57 and SC-532	Nucleosides and Nucleotides	no subcategory	Ribonucleotide reduction	Ribonucleotide reductase transcriptional regulator NrdR
SC-57 and SC-532	Nucleosides and Nucleotides	no subcategory	Ribonucleotide reduction	Ribonucleotide reduction protein NrdI
SC-57 and SC-532	Nucleosides and Nucleotides	no subcategory	dNTP triphosphohydrolase protein family	dNTP triphosphohydrolase, putative
SC-57 and SC-532	Phages, Prophages, Transposable elements, Plasmids	Pathogenicity islands	Listeria Pathogenicity Island LIPI-1 extended	Zinc metalloproteinase precursor (EC 3.4.24.29)
SC-57 and SC-532	Phages, Prophages, Transposable elements, Plasmids	Phages, Prophages	Phage capsid proteins	Phage major capsid protein
SC-57 and SC-532	Phages, Prophages, Transposable elements, Plasmids	Phages, Prophages	Phage introns	HNH homing endonuclease
SC-57 and SC-532	Phages, Prophages, Transposable elements, Plasmids	Phages, Prophages	Phage packaging machinery	Phage DNA binding protein
SC-57 and SC-532	Phages, Prophages, Transposable elements, Plasmids	Phages, Prophages	Phage packaging machinery	Phage terminase, large subunit
SC-57 and SC-532	Phages, Prophages, Transposable elements, Plasmids	Phages, Prophages	Phage replication	DNA helicase, phage-associated
SC-57 and SC-532	Phages, Prophages, Transposable elements, Plasmids	Phages, Prophages	Phage replication	DNA ligase, phage-associated
SC-57 and SC-532	Phages, Prophages, Transposable elements, Plasmids	Phages, Prophages	Phage replication	DNA polymerase III alpha subunit (EC 2.7.7.7)
SC-57 and SC-532	Phages, Prophages, Transposable elements, Plasmids	Phages, Prophages	Phage replication	DNA primase/helicase, phage-associated
SC-57 and SC-532	Phages, Prophages, Transposable elements, Plasmids	Phages, Prophages	Phage tail fiber proteins	Phage tail fiber protein
SC-57 and SC-532	Phages, Prophages, Transposable elements, Plasmids	Phages, Prophages	Phage tail proteins	Phage tail length tape-measure protein
SC-57 and SC-532	Phages, Prophages, Transposable elements, Plasmids	Phages, Prophages	Phage tail proteins 2	Phage tail length tape-measure protein
SC-57	Phages, Prophages, Transposable elements, Plasmids	Plasmid related functions	Rolling-circle replication	Replication initiation protein, topisomerase
SC-57 and SC-532	Phosphorus Metabolism	no subcategory	High affinity phosphate transporter and control of PHO regulon	Alkaline phosphatase synthesis transcriptional regulatory protein PhoP
SC-57 and SC-532	Phosphorus Metabolism	no subcategory	High affinity phosphate transporter and control of PHO regulon	Phosphate ABC transporter, periplasmic phosphate-binding protein PstS (TC 3.A.1.7.1)
SC-57 and SC-532	Phosphorus Metabolism	no subcategory	High affinity phosphate transporter and control of PHO regulon	Phosphate regulon sensor protein PhoR (SphS) (EC 2.7.13.3)
SC-57 and SC-532	Phosphorus Metabolism	no subcategory	High affinity phosphate transporter and control of PHO regulon	Phosphate transport ATP-binding protein PstB (TC 3.A.1.7.1)
SC-57 and SC-532	Phosphorus Metabolism	no subcategory	High affinity phosphate transporter and control of PHO regulon	Phosphate transport system permease protein PstA (TC 3.A.1.7.1)
SC-57 and SC-532	Phosphorus Metabolism	no subcategory	High affinity phosphate transporter and control of PHO regulon	Phosphate transport system permease protein PstC (TC 3.A.1.7.1)
SC-57 and SC-532	Phosphorus Metabolism	no subcategory	High affinity phosphate transporter and control of PHO regulon	Phosphate transport system regulatory protein PhoU
SC-57 and SC-532	Phosphorus Metabolism	no subcategory	High affinity phosphate transporter and control of PHO regulon	Polyphosphate kinase (EC 2.7.4.1)
SC-57 and SC-532	Phosphorus Metabolism	no subcategory	Phosphate metabolism	Alkaline phosphatase (EC 3.1.3.1)
SC-57 and SC-532	Phosphorus Metabolism	no subcategory	Phosphate metabolism	Alkaline phosphatase like protein
SC-57 and SC-532	Phosphorus Metabolism	no subcategory	Phosphate metabolism	Alkaline phosphatase synthesis transcriptional regulatory protein PhoP
SC-57 and SC-532	Phosphorus Metabolism	no subcategory	Phosphate metabolism	Exopolyphosphatase (EC 3.6.1.11)
SC-57 and SC-532	Phosphorus Metabolism	no subcategory	Phosphate metabolism	Manganese-dependent inorganic pyrophosphatase (EC 3.6.1.1)
SC-57 and SC-532	Phosphorus Metabolism	no subcategory	Phosphate metabolism	Phosphate ABC transporter, periplasmic phosphate-binding protein PstS (TC 3.A.1.7.1)
SC-57 and SC-532	Phosphorus Metabolism	no subcategory	Phosphate metabolism	Phosphate regulon sensor protein PhoR (SphS) (EC 2.7.13.3)
SC-57 and SC-532	Phosphorus Metabolism	no subcategory	Phosphate metabolism	Phosphate starvation-inducible protein PhoH, predicted ATPase
SC-57 and SC-532	Phosphorus Metabolism	no subcategory	Phosphate metabolism	Phosphate transport ATP-binding protein PstB (TC 3.A.1.7.1)
SC-57 and SC-532	Phosphorus Metabolism	no subcategory	Phosphate metabolism	Phosphate transport system permease protein PstA (TC 3.A.1.7.1)
SC-57 and SC-532	Phosphorus Metabolism	no subcategory	Phosphate metabolism	Phosphate transport system permease protein PstC (TC 3.A.1.7.1)
SC-57 and SC-532	Phosphorus Metabolism	no subcategory	Phosphate metabolism	Phosphate transport system regulatory protein PhoU
SC-57 and SC-532	Phosphorus Metabolism	no subcategory	Phosphate metabolism	Polyphosphate kinase (EC 2.7.4.1)
SC-57 and SC-532	Phosphorus Metabolism	no subcategory	Phosphate metabolism	Probable low-affinity inorganic phosphate transporter
SC-57 and SC-532	Phosphorus Metabolism	no subcategory	Phosphate metabolism	Sodium-dependent phosphate transporter
SC-57 and SC-532	Phosphorus Metabolism	no subcategory	Phosphonate metabolism	2-aminoethylphosphonate:pyruvate aminotransferase (EC 2.6.1.37)
SC-57 and SC-532	Phosphorus Metabolism	no subcategory	Phosphonate metabolism	Phosphonoacetaldehyde hydrolase (EC 3.11.1.1)
SC-57 and SC-532	Phosphorus Metabolism	no subcategory	Polyphosphate	Exopolyphosphatase (EC 3.6.1.11)
SC-57 and SC-532	Phosphorus Metabolism	no subcategory	Polyphosphate	Polyphosphate kinase (EC 2.7.4.1)
SC-57 and SC-532	Potassium metabolism	no subcategory	Potassium homeostasis	Large-conductance mechanosensitive channel
SC-57 and SC-532	Potassium metabolism	no subcategory	Potassium homeostasis	Osmosensitive K+ channel histidine kinase KdpD (EC 2.7.3.-)
SC-57 and SC-532	Potassium metabolism	no subcategory	Potassium homeostasis	Potassium efflux system KefA protein
SC-57 and SC-532	Potassium metabolism	no subcategory	Potassium homeostasis	Trk system potassium uptake protein TrkA
SC-57 and SC-532	Protein Metabolism	Protein biosynthesis	Programmed frameshift	Peptide chain release factor 2
SC-57 and SC-532	Protein Metabolism	Protein biosynthesis	Programmed frameshift	programmed frameshift-containing
SC-57 and SC-532	Protein Metabolism	Protein biosynthesis	Ribosome LSU bacterial	Firmicutes ribosomal L7Ae family protein
SC-57 and SC-532	Protein Metabolism	Protein biosynthesis	Ribosome LSU bacterial	LSU ribosomal protein L10p (P0)
SC-57 and SC-532	Protein Metabolism	Protein biosynthesis	Ribosome LSU bacterial	LSU ribosomal protein L11p (L12e)
SC-57 and SC-532	Protein Metabolism	Protein biosynthesis	Ribosome LSU bacterial	LSU ribosomal protein L13p (L13Ae)
SC-57 and SC-532	Protein Metabolism	Protein biosynthesis	Ribosome LSU bacterial	LSU ribosomal protein L14p (L23e)
SC-57 and SC-532	Protein Metabolism	Protein biosynthesis	Ribosome LSU bacterial	LSU ribosomal protein L15p (L27Ae)
SC-57 and SC-532	Protein Metabolism	Protein biosynthesis	Ribosome LSU bacterial	LSU ribosomal protein L16p (L10e)
SC-57 and SC-532	Protein Metabolism	Protein biosynthesis	Ribosome LSU bacterial	LSU ribosomal protein L17p
SC-57 and SC-532	Protein Metabolism	Protein biosynthesis	Ribosome LSU bacterial	LSU ribosomal protein L18p (L5e)
SC-57 and SC-532	Protein Metabolism	Protein biosynthesis	Ribosome LSU bacterial	LSU ribosomal protein L19p
SC-57 and SC-532	Protein Metabolism	Protein biosynthesis	Ribosome LSU bacterial	LSU ribosomal protein L1p (L10Ae)
SC-57 and SC-532	Protein Metabolism	Protein biosynthesis	Ribosome LSU bacterial	LSU ribosomal protein L20p
SC-57 and SC-532	Protein Metabolism	Protein biosynthesis	Ribosome LSU bacterial	LSU ribosomal protein L21p
SC-57 and SC-532	Protein Metabolism	Protein biosynthesis	Ribosome LSU bacterial	LSU ribosomal protein L22p (L17e)
SC-57 and SC-532	Protein Metabolism	Protein biosynthesis	Ribosome LSU bacterial	LSU ribosomal protein L23p (L23Ae)
SC-57 and SC-532	Protein Metabolism	Protein biosynthesis	Ribosome LSU bacterial	LSU ribosomal protein L24p (L26e)
SC-57 and SC-532	Protein Metabolism	Protein biosynthesis	Ribosome LSU bacterial	LSU ribosomal protein L25p
SC-57 and SC-532	Protein Metabolism	Protein biosynthesis	Ribosome LSU bacterial	LSU ribosomal protein L27p
SC-57 and SC-532	Protein Metabolism	Protein biosynthesis	Ribosome LSU bacterial	LSU ribosomal protein L28p
SC-57 and SC-532	Protein Metabolism	Protein biosynthesis	Ribosome LSU bacterial	LSU ribosomal protein L29p (L35e)
SC-57 and SC-532	Protein Metabolism	Protein biosynthesis	Ribosome LSU bacterial	LSU ribosomal protein L2p (L8e)
SC-57 and SC-532	Protein Metabolism	Protein biosynthesis	Ribosome LSU bacterial	LSU ribosomal protein L30p (L7e)
SC-57 and SC-532	Protein Metabolism	Protein biosynthesis	Ribosome LSU bacterial	LSU ribosomal protein L31p
SC-57 and SC-532	Protein Metabolism	Protein biosynthesis	Ribosome LSU bacterial	LSU ribosomal protein L31p, zinc-independent
SC-57 and SC-532	Protein Metabolism	Protein biosynthesis	Ribosome LSU bacterial	LSU ribosomal protein L32p
SC-57 and SC-532	Protein Metabolism	Protein biosynthesis	Ribosome LSU bacterial	LSU ribosomal protein L33p
SC-57 and SC-532	Protein Metabolism	Protein biosynthesis	Ribosome LSU bacterial	LSU ribosomal protein L33p, zinc-dependent
SC-57 and SC-532	Protein Metabolism	Protein biosynthesis	Ribosome LSU bacterial	LSU ribosomal protein L34p
SC-57 and SC-532	Protein Metabolism	Protein biosynthesis	Ribosome LSU bacterial	LSU ribosomal protein L35p
SC-57 and SC-532	Protein Metabolism	Protein biosynthesis	Ribosome LSU bacterial	LSU ribosomal protein L36p
SC-57 and SC-532	Protein Metabolism	Protein biosynthesis	Ribosome LSU bacterial	LSU ribosomal protein L3p (L3e)
SC-57 and SC-532	Protein Metabolism	Protein biosynthesis	Ribosome LSU bacterial	LSU ribosomal protein L4p (L1e)
SC-57 and SC-532	Protein Metabolism	Protein biosynthesis	Ribosome LSU bacterial	LSU ribosomal protein L5p (L11e)
SC-57 and SC-532	Protein Metabolism	Protein biosynthesis	Ribosome LSU bacterial	LSU ribosomal protein L6p (L9e)
SC-57 and SC-532	Protein Metabolism	Protein biosynthesis	Ribosome LSU bacterial	LSU ribosomal protein L7/L12 (P1/P2)
SC-57 and SC-532	Protein Metabolism	Protein biosynthesis	Ribosome LSU bacterial	LSU ribosomal protein L9p
SC-57 and SC-532	Protein Metabolism	Protein biosynthesis	Ribosome SSU bacterial	SSU ribosomal protein S10p (S20e)
SC-57 and SC-532	Protein Metabolism	Protein biosynthesis	Ribosome SSU bacterial	SSU ribosomal protein S11p (S14e)
SC-57 and SC-532	Protein Metabolism	Protein biosynthesis	Ribosome SSU bacterial	SSU ribosomal protein S12p (S23e)
SC-57 and SC-532	Protein Metabolism	Protein biosynthesis	Ribosome SSU bacterial	SSU ribosomal protein S13p (S18e)
SC-57 and SC-532	Protein Metabolism	Protein biosynthesis	Ribosome SSU bacterial	SSU ribosomal protein S14p (S29e)
SC-57 and SC-532	Protein Metabolism	Protein biosynthesis	Ribosome SSU bacterial	SSU ribosomal protein S14p (S29e), zinc-dependent
SC-57 and SC-532	Protein Metabolism	Protein biosynthesis	Ribosome SSU bacterial	SSU ribosomal protein S14p (S29e), zinc-independent
SC-57 and SC-532	Protein Metabolism	Protein biosynthesis	Ribosome SSU bacterial	SSU ribosomal protein S15p (S13e)
SC-57 and SC-532	Protein Metabolism	Protein biosynthesis	Ribosome SSU bacterial	SSU ribosomal protein S16p
SC-57 and SC-532	Protein Metabolism	Protein biosynthesis	Ribosome SSU bacterial	SSU ribosomal protein S17p (S11e)
SC-57 and SC-532	Protein Metabolism	Protein biosynthesis	Ribosome SSU bacterial	SSU ribosomal protein S18p
SC-57 and SC-532	Protein Metabolism	Protein biosynthesis	Ribosome SSU bacterial	SSU ribosomal protein S18p, zinc-independent
SC-57 and SC-532	Protein Metabolism	Protein biosynthesis	Ribosome SSU bacterial	SSU ribosomal protein S19p (S15e)
SC-57 and SC-532	Protein Metabolism	Protein biosynthesis	Ribosome SSU bacterial	SSU ribosomal protein S1p
SC-57 and SC-532	Protein Metabolism	Protein biosynthesis	Ribosome SSU bacterial	SSU ribosomal protein S20p
SC-57 and SC-532	Protein Metabolism	Protein biosynthesis	Ribosome SSU bacterial	SSU ribosomal protein S21p
SC-57 and SC-532	Protein Metabolism	Protein biosynthesis	Ribosome SSU bacterial	SSU ribosomal protein S2p (SAe)
SC-57 and SC-532	Protein Metabolism	Protein biosynthesis	Ribosome SSU bacterial	SSU ribosomal protein S3p (S3e)
SC-57 and SC-532	Protein Metabolism	Protein biosynthesis	Ribosome SSU bacterial	SSU ribosomal protein S4p (S9e)
SC-57 and SC-532	Protein Metabolism	Protein biosynthesis	Ribosome SSU bacterial	SSU ribosomal protein S5p (S2e)
SC-57 and SC-532	Protein Metabolism	Protein biosynthesis	Ribosome SSU bacterial	SSU ribosomal protein S6p
SC-57 and SC-532	Protein Metabolism	Protein biosynthesis	Ribosome SSU bacterial	SSU ribosomal protein S7p (S5e)
SC-57 and SC-532	Protein Metabolism	Protein biosynthesis	Ribosome SSU bacterial	SSU ribosomal protein S8p (S15Ae)
SC-57 and SC-532	Protein Metabolism	Protein biosynthesis	Ribosome SSU bacterial	SSU ribosomal protein S9p (S16e)
SC-57 and SC-532	Protein Metabolism	Protein biosynthesis	Ribosome activity modulation	Ribosomal subunit interface protein
SC-57 and SC-532	Protein Metabolism	Protein biosynthesis	Ribosome biogenesis bacterial	16S rRNA processing protein RimM
SC-57 and SC-532	Protein Metabolism	Protein biosynthesis	Ribosome biogenesis bacterial	LSU m3Psi1915 methyltransferase RlmH
SC-57 and SC-532	Protein Metabolism	Protein biosynthesis	Ribosome biogenesis bacterial	LSU m5C1962 methyltransferase RlmI
SC-57 and SC-532	Protein Metabolism	Protein biosynthesis	Ribosome biogenesis bacterial	Ribonuclease M5 (EC 3.1.26.8)
SC-57 and SC-532	Protein Metabolism	Protein biosynthesis	Ribosome biogenesis bacterial	Ribosomal large subunit pseudouridine synthase D (EC 4.2.1.70)
SC-57 and SC-532	Protein Metabolism	Protein biosynthesis	Ribosome biogenesis bacterial	Ribosomal protein L11 methyltransferase (EC 2.1.1.-)
SC-57 and SC-532	Protein Metabolism	Protein biosynthesis	Ribosome biogenesis bacterial	Ribosomal-protein-L7p-serine acetyltransferase
SC-57 and SC-532	Protein Metabolism	Protein biosynthesis	Ribosome biogenesis bacterial	Ribosomal-protein-S18p-alanine acetyltransferase (EC 2.3.1.-)
SC-57 and SC-532	Protein Metabolism	Protein biosynthesis	Ribosome biogenesis bacterial	SSU rRNA (adenine(1518)-N(6)/adenine(1519)-N(6))-dimethyltransferase (EC 2.1.1.182)
SC-57 and SC-532	Protein Metabolism	Protein biosynthesis	Ribosome biogenesis bacterial	Similar to ribosomal large subunit pseudouridine synthase D, Bacillus subtilis YhcT type
SC-57 and SC-532	Protein Metabolism	Protein biosynthesis	Ribosome biogenesis bacterial	Similar to ribosomal large subunit pseudouridine synthase D, Bacillus subtilis YjbO type
SC-57 and SC-532	Protein Metabolism	Protein biosynthesis	Ribosome biogenesis bacterial	Similar to tRNA pseudouridine synthase C, group TruC1
SC-57 and SC-532	Protein Metabolism	Protein biosynthesis	Ribosome biogenesis bacterial	TsaB protein, required for threonylcarbamoyladenosine (t(6)A) formation in tRNA
SC-57 and SC-532	Protein Metabolism	Protein biosynthesis	Ribosome biogenesis bacterial	tRNA (Guanine37-N1) -methyltransferase (EC 2.1.1.31)
SC-57 and SC-532	Protein Metabolism	Protein biosynthesis	Translation elongation factor G family	Translation elongation factor G
SC-57 and SC-532	Protein Metabolism	Protein biosynthesis	Translation elongation factors bacterial	Translation elongation factor G
SC-57 and SC-532	Protein Metabolism	Protein biosynthesis	Translation elongation factors bacterial	Translation elongation factor LepA
SC-57 and SC-532	Protein Metabolism	Protein biosynthesis	Translation elongation factors bacterial	Translation elongation factor P
SC-57 and SC-532	Protein Metabolism	Protein biosynthesis	Translation elongation factors bacterial	Translation elongation factor Ts
SC-57 and SC-532	Protein Metabolism	Protein biosynthesis	Translation elongation factors bacterial	Translation elongation factor Tu
SC-57 and SC-532	Protein Metabolism	Protein biosynthesis	Translation initiation factors bacterial	Methionyl-tRNA formyltransferase (EC 2.1.2.9)
SC-57 and SC-532	Protein Metabolism	Protein biosynthesis	Translation initiation factors bacterial	Ribosome-binding factor A
SC-57 and SC-532	Protein Metabolism	Protein biosynthesis	Translation initiation factors bacterial	Translation initiation factor 1
SC-57 and SC-532	Protein Metabolism	Protein biosynthesis	Translation initiation factors bacterial	Translation initiation factor 2
SC-57 and SC-532	Protein Metabolism	Protein biosynthesis	Translation initiation factors bacterial	Translation initiation factor 3
SC-57 and SC-532	Protein Metabolism	Protein biosynthesis	Translation termination factors bacterial	Methionine aminopeptidase (EC 3.4.11.18)
SC-57 and SC-532	Protein Metabolism	Protein biosynthesis	Translation termination factors bacterial	Peptide chain release factor 1
SC-57 and SC-532	Protein Metabolism	Protein biosynthesis	Translation termination factors bacterial	Peptide chain release factor 2
SC-57 and SC-532	Protein Metabolism	Protein biosynthesis	Translation termination factors bacterial	Peptide chain release factor 3
SC-57 and SC-532	Protein Metabolism	Protein biosynthesis	Translation termination factors bacterial	Peptide deformylase (EC 3.5.1.88)
SC-57 and SC-532	Protein Metabolism	Protein biosynthesis	Translation termination factors bacterial	Peptidyl-tRNA hydrolase (EC 3.1.1.29)
SC-57 and SC-532	Protein Metabolism	Protein biosynthesis	Translation termination factors bacterial	Protein-N(5)-glutamine methyltransferase PrmC, methylates polypeptide chain release factors RF1 and RF2
SC-57 and SC-532	Protein Metabolism	Protein biosynthesis	Translation termination factors bacterial	Ribosome recycling factor
SC-57 and SC-532	Protein Metabolism	Protein biosynthesis	Translation termination factors bacterial	tmRNA-binding protein SmpB
SC-57 and SC-532	Protein Metabolism	Protein biosynthesis	Universal GTPases	50S ribosomal subunit maturation GTPase RbgA (B. subtilis YlqF)
SC-57 and SC-532	Protein Metabolism	Protein biosynthesis	Universal GTPases	GTP-binding and nucleic acid-binding protein YchF
SC-57 and SC-532	Protein Metabolism	Protein biosynthesis	Universal GTPases	GTP-binding protein EngA
SC-57 and SC-532	Protein Metabolism	Protein biosynthesis	Universal GTPases	GTP-binding protein EngB
SC-57 and SC-532	Protein Metabolism	Protein biosynthesis	Universal GTPases	GTP-binding protein Era
SC-57 and SC-532	Protein Metabolism	Protein biosynthesis	Universal GTPases	GTP-binding protein HflX
SC-57 and SC-532	Protein Metabolism	Protein biosynthesis	Universal GTPases	GTP-binding protein Obg
SC-57 and SC-532	Protein Metabolism	Protein biosynthesis	Universal GTPases	GTP-binding protein TypA/BipA
SC-57 and SC-532	Protein Metabolism	Protein biosynthesis	Universal GTPases	GTP-binding protein YqeH, required for biogenesis of 30S ribosome subunit
SC-57 and SC-532	Protein Metabolism	Protein biosynthesis	Universal GTPases	GTPase and tRNA-U34 5-formylation enzyme TrmE
SC-57 and SC-532	Protein Metabolism	Protein biosynthesis	Universal GTPases	Ribosome small subunit-stimulated GTPase EngC
SC-57 and SC-532	Protein Metabolism	Protein biosynthesis	Universal GTPases	Signal recognition particle receptor protein FtsY (=alpha subunit) (TC 3.A.5.1.1)
SC-57 and SC-532	Protein Metabolism	Protein biosynthesis	Universal GTPases	Signal recognition particle, subunit Ffh SRP54 (TC 3.A.5.1.1)
SC-57 and SC-532	Protein Metabolism	Protein biosynthesis	Universal GTPases	Translation elongation factor G
SC-57 and SC-532	Protein Metabolism	Protein biosynthesis	Universal GTPases	Translation elongation factor LepA
SC-57 and SC-532	Protein Metabolism	Protein biosynthesis	Universal GTPases	Translation elongation factor Tu
SC-57 and SC-532	Protein Metabolism	Protein biosynthesis	Universal GTPases	Translation initiation factor 2
SC-57 and SC-532	Protein Metabolism	Protein biosynthesis	tRNA aminoacylation, Ala	Alanyl-tRNA synthetase (EC 6.1.1.7)
SC-57 and SC-532	Protein Metabolism	Protein biosynthesis	tRNA aminoacylation, Arg	Arginyl-tRNA synthetase (EC 6.1.1.19)
SC-57 and SC-532	Protein Metabolism	Protein biosynthesis	tRNA aminoacylation, Asp and Asn	Asparaginyl-tRNA synthetase (EC 6.1.1.22)
SC-57 and SC-532	Protein Metabolism	Protein biosynthesis	tRNA aminoacylation, Asp and Asn	Aspartyl-tRNA synthetase (EC 6.1.1.12)
SC-57 and SC-532	Protein Metabolism	Protein biosynthesis	tRNA aminoacylation, Asp and Asn	Aspartyl-tRNA(Asn) amidotransferase subunit A (EC 6.3.5.6)
SC-57 and SC-532	Protein Metabolism	Protein biosynthesis	tRNA aminoacylation, Asp and Asn	Aspartyl-tRNA(Asn) amidotransferase subunit B (EC 6.3.5.6)
SC-57 and SC-532	Protein Metabolism	Protein biosynthesis	tRNA aminoacylation, Asp and Asn	Aspartyl-tRNA(Asn) amidotransferase subunit C (EC 6.3.5.6)
SC-57 and SC-532	Protein Metabolism	Protein biosynthesis	tRNA aminoacylation, Cys	Cysteinyl-tRNA synthetase (EC 6.1.1.16)
SC-57 and SC-532	Protein Metabolism	Protein biosynthesis	tRNA aminoacylation, Glu and Gln	Glutamyl-tRNA synthetase (EC 6.1.1.17)
SC-57 and SC-532	Protein Metabolism	Protein biosynthesis	tRNA aminoacylation, Glu and Gln	Glutamyl-tRNA(Gln) amidotransferase subunit A (EC 6.3.5.7)
SC-57 and SC-532	Protein Metabolism	Protein biosynthesis	tRNA aminoacylation, Glu and Gln	Glutamyl-tRNA(Gln) amidotransferase subunit B (EC 6.3.5.7)
SC-57 and SC-532	Protein Metabolism	Protein biosynthesis	tRNA aminoacylation, Glu and Gln	Glutamyl-tRNA(Gln) amidotransferase subunit C (EC 6.3.5.7)
SC-57 and SC-532	Protein Metabolism	Protein biosynthesis	tRNA aminoacylation, Glu and Gln	Glutamyl-tRNA(Gln) synthetase (EC 6.1.1.24)
SC-57 and SC-532	Protein Metabolism	Protein biosynthesis	tRNA aminoacylation, Gly	Glycyl-tRNA synthetase (EC 6.1.1.14)
SC-57 and SC-532	Protein Metabolism	Protein biosynthesis	tRNA aminoacylation, His	Histidyl-tRNA synthetase (EC 6.1.1.21)
SC-57 and SC-532	Protein Metabolism	Protein biosynthesis	tRNA aminoacylation, Ile	Isoleucyl-tRNA synthetase (EC 6.1.1.5)
SC-57 and SC-532	Protein Metabolism	Protein biosynthesis	tRNA aminoacylation, Leu	Leucyl-tRNA synthetase (EC 6.1.1.4)
SC-57 and SC-532	Protein Metabolism	Protein biosynthesis	tRNA aminoacylation, Lys	Lysyl-tRNA synthetase (class II) (EC 6.1.1.6)
SC-57 and SC-532	Protein Metabolism	Protein biosynthesis	tRNA aminoacylation, Met	Methionyl-tRNA synthetase (EC 6.1.1.10)
SC-57 and SC-532	Protein Metabolism	Protein biosynthesis	tRNA aminoacylation, Phe	Phenylalanyl-tRNA synthetase alpha chain (EC 6.1.1.20)
SC-57 and SC-532	Protein Metabolism	Protein biosynthesis	tRNA aminoacylation, Phe	Phenylalanyl-tRNA synthetase beta chain (EC 6.1.1.20)
SC-57 and SC-532	Protein Metabolism	Protein biosynthesis	tRNA aminoacylation, Phe	Phenylalanyl-tRNA synthetase domain protein (Bsu YtpR)
SC-57 and SC-532	Protein Metabolism	Protein biosynthesis	tRNA aminoacylation, Pro	Cys-tRNA(Pro) deacylase YbaK
SC-57 and SC-532	Protein Metabolism	Protein biosynthesis	tRNA aminoacylation, Pro	Prolyl-tRNA synthetase (EC 6.1.1.15), bacterial type
SC-57 and SC-532	Protein Metabolism	Protein biosynthesis	tRNA aminoacylation, Ser	Seryl-tRNA synthetase (EC 6.1.1.11)
SC-57 and SC-532	Protein Metabolism	Protein biosynthesis	tRNA aminoacylation, Thr	Threonyl-tRNA synthetase (EC 6.1.1.3)
SC-57 and SC-532	Protein Metabolism	Protein biosynthesis	tRNA aminoacylation, Trp	Tryptophanyl-tRNA synthetase (EC 6.1.1.2)
SC-57 and SC-532	Protein Metabolism	Protein biosynthesis	tRNA aminoacylation, Tyr	Tyrosyl-tRNA synthetase (EC 6.1.1.1)
SC-57 and SC-532	Protein Metabolism	Protein biosynthesis	tRNA aminoacylation, Val	Valyl-tRNA synthetase (EC 6.1.1.9)
SC-57 and SC-532	Protein Metabolism	Protein degradation	Aminopeptidases (EC 3.4.11.-)	Aminopeptidase S (Leu, Val, Phe, Tyr preference) (EC 3.4.11.24)
SC-57 and SC-532	Protein Metabolism	Protein degradation	Aminopeptidases (EC 3.4.11.-)	Cytosol aminopeptidase PepA (EC 3.4.11.1)
SC-57 and SC-532	Protein Metabolism	Protein degradation	Metallocarboxypeptidases (EC 3.4.17.-)	D-alanyl-D-alanine carboxypeptidase (EC 3.4.16.4)
SC-57 and SC-532	Protein Metabolism	Protein degradation	Metallocarboxypeptidases (EC 3.4.17.-)	Muramoyltetrapeptide carboxypeptidase (EC 3.4.17.13)
SC-57 and SC-532	Protein Metabolism	Protein degradation	Metalloendopeptidases (EC 3.4.24.-)	Glycyl-glycine endopeptidase LytM precursor (EC 3.4.24.75)
SC-57 and SC-532	Protein Metabolism	Protein degradation	Omega peptidases (EC 3.4.19.-)	Pyrrolidone-carboxylate peptidase (EC 3.4.19.3)
SC-57 and SC-532	Protein Metabolism	Protein degradation	Proteasome bacterial	ATP-dependent Clp protease ATP-binding subunit ClpX
SC-57 and SC-532	Protein Metabolism	Protein degradation	Proteasome bacterial	ATP-dependent Clp protease proteolytic subunit (EC 3.4.21.92)
SC-57 and SC-532	Protein Metabolism	Protein degradation	Proteasome bacterial	ATP-dependent hsl protease ATP-binding subunit HslU
SC-57 and SC-532	Protein Metabolism	Protein degradation	Proteasome bacterial	ATP-dependent protease HslV (EC 3.4.25.-)
SC-57 and SC-532	Protein Metabolism	Protein degradation	Proteasome bacterial	Site-specific tyrosine recombinase
SC-57 and SC-532	Protein Metabolism	Protein degradation	Protein degradation	Aminopeptidase YpdF (MP-, MA-, MS-, AP-, NP- specific)
SC-57 and SC-532	Protein Metabolism	Protein degradation	Proteolysis in bacteria, ATP-dependent	ATP-dependent Clp protease ATP-binding subunit ClpX
SC-57 and SC-532	Protein Metabolism	Protein degradation	Proteolysis in bacteria, ATP-dependent	ATP-dependent Clp protease proteolytic subunit (EC 3.4.21.92)
SC-57 and SC-532	Protein Metabolism	Protein degradation	Proteolysis in bacteria, ATP-dependent	ATP-dependent Clp protease, ATP-binding subunit ClpC
SC-57 and SC-532	Protein Metabolism	Protein degradation	Proteolysis in bacteria, ATP-dependent	ATP-dependent hsl protease ATP-binding subunit HslU
SC-57 and SC-532	Protein Metabolism	Protein degradation	Proteolysis in bacteria, ATP-dependent	ATP-dependent protease HslV (EC 3.4.25.-)
SC-57 and SC-532	Protein Metabolism	Protein degradation	Proteolysis in bacteria, ATP-dependent	ClpB protein
SC-57 and SC-532	Protein Metabolism	Protein degradation	Proteolysis in bacteria, ATP-dependent	DNA repair protein RadA
SC-57 and SC-532	Protein Metabolism	Protein degradation	Proteolysis in bacteria, ATP-dependent	Membrane-associated protein containing RNA-binding TRAM domain and ribonuclease PIN-domain, YacL B.subtilis ortholog
SC-57 and SC-532	Protein Metabolism	Protein degradation	Proteolysis in bacteria, ATP-dependent	Nucleotide excision repair protein, with UvrB/UvrC motif
SC-57 and SC-532	Protein Metabolism	Protein degradation	Proteolysis in bacteria, ATP-dependent	Putative ATP:guanido phosphotransferase YacI (EC 2.7.3.-)
SC-57 and SC-532	Protein Metabolism	Protein degradation	Proteolysis in bacteria, ATP-dependent	Transcriptional regulator CtsR
SC-57 and SC-532	Protein Metabolism	Protein degradation	Serine endopeptidase (EC 3.4.21.-)	Glutamyl endopeptidase precursor (EC 3.4.21.19), serine proteinase SspA
SC-57 and SC-532	Protein Metabolism	Protein folding	GroEL GroES	Chaperone protein DnaJ
SC-57 and SC-532	Protein Metabolism	Protein folding	GroEL GroES	Chaperone protein DnaK
SC-57 and SC-532	Protein Metabolism	Protein folding	GroEL GroES	Heat shock protein 60 family chaperone GroEL
SC-57 and SC-532	Protein Metabolism	Protein folding	GroEL GroES	Heat shock protein 60 family co-chaperone GroES
SC-57 and SC-532	Protein Metabolism	Protein folding	GroEL GroES	Heat shock protein GrpE
SC-57 and SC-532	Protein Metabolism	Protein folding	GroEL GroES	Heat-inducible transcription repressor HrcA
SC-57 and SC-532	Protein Metabolism	Protein folding	Peptidyl-prolyl cis-trans isomerase	Foldase protein PrsA precursor (EC 5.2.1.8)
SC-57 and SC-532	Protein Metabolism	Protein folding	Protein chaperones	Chaperone protein DnaJ
SC-57 and SC-532	Protein Metabolism	Protein folding	Protein chaperones	Chaperone protein DnaK
SC-57 and SC-532	Protein Metabolism	Protein folding	Protein chaperones	ClpB protein
SC-57 and SC-532	Protein Metabolism	Protein folding	Protein chaperones	Heat shock protein GrpE
SC-57 and SC-532	Protein Metabolism	Protein processing and modification	G3E family of P-loop GTPases (metallocenter biosynthesis)	Putative metal chaperone, involved in Zn homeostasis, GTPase of COG0523 family
SC-57 and SC-532	Protein Metabolism	Protein processing and modification	G3E family of P-loop GTPases (metallocenter biosynthesis)	Urease accessory protein UreD
SC-57 and SC-532	Protein Metabolism	Protein processing and modification	G3E family of P-loop GTPases (metallocenter biosynthesis)	Urease accessory protein UreE
SC-57 and SC-532	Protein Metabolism	Protein processing and modification	G3E family of P-loop GTPases (metallocenter biosynthesis)	Urease accessory protein UreF
SC-57 and SC-532	Protein Metabolism	Protein processing and modification	G3E family of P-loop GTPases (metallocenter biosynthesis)	Urease accessory protein UreG
SC-57 and SC-532	Protein Metabolism	Protein processing and modification	G3E family of P-loop GTPases (metallocenter biosynthesis)	Urease alpha subunit (EC 3.5.1.5)
SC-57 and SC-532	Protein Metabolism	Protein processing and modification	G3E family of P-loop GTPases (metallocenter biosynthesis)	Urease beta subunit (EC 3.5.1.5)
SC-57 and SC-532	Protein Metabolism	Protein processing and modification	G3E family of P-loop GTPases (metallocenter biosynthesis)	Urease gamma subunit (EC 3.5.1.5)
SC-57 and SC-532	Protein Metabolism	Protein processing and modification	Inteins	DNA polymerase III alpha subunit (EC 2.7.7.7)
SC-57 and SC-532	Protein Metabolism	Protein processing and modification	Inteins	DNA topoisomerase I (EC 5.99.1.2)
SC-57 and SC-532	Protein Metabolism	Protein processing and modification	Inteins	Glucosamine--fructose-6-phosphate aminotransferase [isomerizing] (EC 2.6.1.16)
SC-57 and SC-532	Protein Metabolism	Protein processing and modification	Inteins	Phosphate starvation-inducible protein PhoH, predicted ATPase
SC-57 and SC-532	Protein Metabolism	Protein processing and modification	Inteins	Ribonucleotide reductase of class III (anaerobic), large subunit (EC 1.17.4.2)
SC-57 and SC-532	Protein Metabolism	Protein processing and modification	Inteins	Translation initiation factor 2
SC-57 and SC-532	Protein Metabolism	Protein processing and modification	Inteins	intein-containing
SC-57 and SC-532	Protein Metabolism	Protein processing and modification	Lipoprotein Biosynthesis	Lipoprotein signal peptidase (EC 3.4.23.36)
SC-57 and SC-532	Protein Metabolism	Protein processing and modification	Lipoprotein Biosynthesis	Prolipoprotein diacylglyceryl transferase (EC 2.4.99.-)
SC-57 and SC-532	Protein Metabolism	Protein processing and modification	Peptide methionine sulfoxide reductase	Peptide methionine sulfoxide reductase MsrA (EC 1.8.4.11)
SC-57 and SC-532	Protein Metabolism	Protein processing and modification	Peptide methionine sulfoxide reductase	Peptide methionine sulfoxide reductase MsrB (EC 1.8.4.12)
SC-57 and SC-532	Protein Metabolism	Protein processing and modification	Protein deglycation	Low molecular weight protein tyrosine phosphatase (EC 3.1.3.48)
SC-57 and SC-532	Protein Metabolism	Protein processing and modification	Protein deglycation	Ribulosamine/erythrulosamine 3-kinase potentially involved in protein deglycation
SC-57 and SC-532	Protein Metabolism	Protein processing and modification	Signal peptidase	Lipoprotein signal peptidase (EC 3.4.23.36)
SC-57 and SC-532	Protein Metabolism	Protein processing and modification	Signal peptidase	Signal peptidase I (EC 3.4.21.89)
SC-57 and SC-532	RNA Metabolism	RNA processing and modification	16S rRNA modification within P site of ribosome	BH2577 unknown conserved protein in B. subtilis
SC-57 and SC-532	RNA Metabolism	RNA processing and modification	16S rRNA modification within P site of ribosome	Cell division protein FtsI [Peptidoglycan synthetase] (EC 2.4.1.129)
SC-57 and SC-532	RNA Metabolism	RNA processing and modification	16S rRNA modification within P site of ribosome	Cell division protein FtsL
SC-57 and SC-532	RNA Metabolism	RNA processing and modification	16S rRNA modification within P site of ribosome	Cell division protein MraZ
SC-57 and SC-532	RNA Metabolism	RNA processing and modification	16S rRNA modification within P site of ribosome	Uncharacterized N-acetyltransferase BT9727_3663 (EC 2.3.1.-)
SC-57 and SC-532	RNA Metabolism	RNA processing and modification	16S rRNA modification within P site of ribosome	rRNA small subunit methyltransferase H
SC-57 and SC-532	RNA Metabolism	RNA processing and modification	16S rRNA modification within P site of ribosome	rRNA small subunit methyltransferase I
SC-57 and SC-532	RNA Metabolism	RNA processing and modification	Methylthiotransferases	tRNA-i(6)A37 methylthiotransferase
SC-57 and SC-532	RNA Metabolism	RNA processing and modification	Methylthiotransferases	tRNA-t(6)A37 methylthiotransferase
SC-57 and SC-532	RNA Metabolism	RNA processing and modification	Queuosine-Archaeosine Biosynthesis	Epoxyqueuosine (oQ) reductase QueG
SC-57 and SC-532	RNA Metabolism	RNA processing and modification	Queuosine-Archaeosine Biosynthesis	GTP cyclohydrolase I (EC 3.5.4.16) type 2
SC-57 and SC-532	RNA Metabolism	RNA processing and modification	Queuosine-Archaeosine Biosynthesis	Inosine-uridine preferring nucleoside hydrolase (EC 3.2.2.1)
SC-57 and SC-532	RNA Metabolism	RNA processing and modification	Queuosine-Archaeosine Biosynthesis	Peptidyl-prolyl cis-trans isomerase (EC 5.2.1.8)
SC-57 and SC-532	RNA Metabolism	RNA processing and modification	Queuosine-Archaeosine Biosynthesis	Permease of the drug/metabolite transporter (DMT) superfamily
SC-57 and SC-532	RNA Metabolism	RNA processing and modification	Queuosine-Archaeosine Biosynthesis	Putative preQ0 transporter
SC-57 and SC-532	RNA Metabolism	RNA processing and modification	Queuosine-Archaeosine Biosynthesis	Queuosine Biosynthesis QueC ATPase
SC-57 and SC-532	RNA Metabolism	RNA processing and modification	Queuosine-Archaeosine Biosynthesis	Queuosine Biosynthesis QueE Radical SAM
SC-57 and SC-532	RNA Metabolism	RNA processing and modification	Queuosine-Archaeosine Biosynthesis	Queuosine biosynthesis QueD, PTPS-I
SC-57 and SC-532	RNA Metabolism	RNA processing and modification	Queuosine-Archaeosine Biosynthesis	S-adenosylmethionine:tRNA ribosyltransferase-isomerase (EC 5.-.-.-)
SC-57 and SC-532	RNA Metabolism	RNA processing and modification	Queuosine-Archaeosine Biosynthesis	tRNA-guanine transglycosylase (EC 2.4.2.29)
SC-57 and SC-532	RNA Metabolism	RNA processing and modification	RNA methylation	16S rRNA (guanine(966)-N(2))-methyltransferase (EC 2.1.1.171)
SC-57 and SC-532	RNA Metabolism	RNA processing and modification	RNA methylation	23S rRNA (guanosine-2&#39;-O-) -methyltransferase rlmB (EC 2.1.1.-)
SC-57 and SC-532	RNA Metabolism	RNA processing and modification	RNA methylation	FIG011178: rRNA methylase
SC-57 and SC-532	RNA Metabolism	RNA processing and modification	RNA methylation	LSU m3Psi1915 methyltransferase RlmH
SC-57 and SC-532	RNA Metabolism	RNA processing and modification	RNA methylation	LSU m5C1962 methyltransferase RlmI
SC-57 and SC-532	RNA Metabolism	RNA processing and modification	RNA methylation	Ribosomal RNA large subunit methyltransferase N (EC 2.1.1.-)
SC-57 and SC-532	RNA Metabolism	RNA processing and modification	RNA methylation	Ribosomal RNA small subunit methyltransferase C (EC 2.1.1.52)
SC-57 and SC-532	RNA Metabolism	RNA processing and modification	RNA methylation	Ribosomal RNA small subunit methyltransferase E (EC 2.1.1.-)
SC-57 and SC-532	RNA Metabolism	RNA processing and modification	RNA methylation	SSU rRNA (adenine(1518)-N(6)/adenine(1519)-N(6))-dimethyltransferase (EC 2.1.1.182)
SC-57 and SC-532	RNA Metabolism	RNA processing and modification	RNA methylation	rRNA small subunit 7-methylguanosine (m7G) methyltransferase GidB
SC-57 and SC-532	RNA Metabolism	RNA processing and modification	RNA methylation	tRNA (Guanine37-N1) -methyltransferase (EC 2.1.1.31)
SC-57 and SC-532	RNA Metabolism	RNA processing and modification	RNA methylation	tRNA (adenine37-N(6))-methyltransferase TrmN6 (EC 2.1.1.223)
SC-57 and SC-532	RNA Metabolism	RNA processing and modification	RNA methylation	tRNA (cytidine(34)-2&#39;-O)-methyltransferase (EC 2.1.1.207)
SC-57 and SC-532	RNA Metabolism	RNA processing and modification	RNA methylation	tRNA (guanine46-N7-)-methyltransferase (EC 2.1.1.33)
SC-57 and SC-532	RNA Metabolism	RNA processing and modification	RNA methylation	tRNA-specific 2-thiouridylase MnmA
SC-57 and SC-532	RNA Metabolism	RNA processing and modification	RNA processing and degradation, bacterial	3&#39;-to-5&#39; exoribonuclease RNase R
SC-57 and SC-532	RNA Metabolism	RNA processing and modification	RNA processing and degradation, bacterial	FIG146085: 3&#39;-to-5&#39; oligoribonuclease A, Bacillus type
SC-57 and SC-532	RNA Metabolism	RNA processing and modification	RNA processing and degradation, bacterial	Ribonuclease III (EC 3.1.26.3)
SC-57 and SC-532	RNA Metabolism	RNA processing and modification	RNA processing orphans	2H phosphoesterase superfamily protein Bsu1186 (yjcG)
SC-57 and SC-532	RNA Metabolism	RNA processing and modification	RNA pseudouridine syntheses	Ribosomal large subunit pseudouridine synthase B (EC 4.2.1.70)
SC-57 and SC-532	RNA Metabolism	RNA processing and modification	RNA pseudouridine syntheses	Ribosomal large subunit pseudouridine synthase D (EC 4.2.1.70)
SC-57 and SC-532	RNA Metabolism	RNA processing and modification	RNA pseudouridine syntheses	Ribosomal small subunit pseudouridine synthase A (EC 4.2.1.70)
SC-57 and SC-532	RNA Metabolism	RNA processing and modification	RNA pseudouridine syntheses	Similar to ribosomal large subunit pseudouridine synthase D, Bacillus subtilis YhcT type
SC-57 and SC-532	RNA Metabolism	RNA processing and modification	RNA pseudouridine syntheses	Similar to ribosomal large subunit pseudouridine synthase D, Bacillus subtilis YjbO type
SC-57 and SC-532	RNA Metabolism	RNA processing and modification	RNA pseudouridine syntheses	Similar to tRNA pseudouridine synthase C, group TruC1
SC-57 and SC-532	RNA Metabolism	RNA processing and modification	RNA pseudouridine syntheses	tRNA pseudouridine synthase A (EC 4.2.1.70)
SC-57 and SC-532	RNA Metabolism	RNA processing and modification	RNA pseudouridine syntheses	tRNA pseudouridine synthase B (EC 4.2.1.70)
SC-57 and SC-532	RNA Metabolism	RNA processing and modification	Ribonuclease H	Ribonuclease HI, Bacillus nonfunctional homolog
SC-57 and SC-532	RNA Metabolism	RNA processing and modification	Ribonuclease H	Ribonuclease HII (EC 3.1.26.4)
SC-57 and SC-532	RNA Metabolism	RNA processing and modification	Ribonuclease H	Ribonuclease HIII (EC 3.1.26.4)
SC-57 and SC-532	RNA Metabolism	RNA processing and modification	Ribonucleases in Bacillus	3&#39;->5&#39; exoribonuclease Bsu YhaM
SC-57 and SC-532	RNA Metabolism	RNA processing and modification	Ribonucleases in Bacillus	Ribonuclease HII (EC 3.1.26.4)
SC-57 and SC-532	RNA Metabolism	RNA processing and modification	Ribonucleases in Bacillus	Ribonuclease HIII (EC 3.1.26.4)
SC-57 and SC-532	RNA Metabolism	RNA processing and modification	Ribonucleases in Bacillus	Ribonuclease J1 (endonuclease and 5&#39; exonuclease)
SC-57 and SC-532	RNA Metabolism	RNA processing and modification	Ribonucleases in Bacillus	Ribonuclease J2 (endoribonuclease in RNA processing)
SC-57 and SC-532	RNA Metabolism	RNA processing and modification	mnm5U34 biosynthesis bacteria	Cysteine desulfurase (EC 2.8.1.7)
SC-57 and SC-532	RNA Metabolism	RNA processing and modification	mnm5U34 biosynthesis bacteria	Cysteine desulfurase (EC 2.8.1.7), SufS subfamily
SC-57 and SC-532	RNA Metabolism	RNA processing and modification	mnm5U34 biosynthesis bacteria	GTPase and tRNA-U34 5-formylation enzyme TrmE
SC-57 and SC-532	RNA Metabolism	RNA processing and modification	mnm5U34 biosynthesis bacteria	tRNA uridine 5-carboxymethylaminomethyl modification enzyme GidA
SC-57 and SC-532	RNA Metabolism	RNA processing and modification	tRNA modification Bacteria	Cysteine desulfurase (EC 2.8.1.7)
SC-57 and SC-532	RNA Metabolism	RNA processing and modification	tRNA modification Bacteria	Cysteine desulfurase (EC 2.8.1.7), SufS subfamily
SC-57 and SC-532	RNA Metabolism	RNA processing and modification	tRNA modification Bacteria	Cytidine deaminase (EC 3.5.4.5)
SC-57 and SC-532	RNA Metabolism	RNA processing and modification	tRNA modification Bacteria	GTPase and tRNA-U34 5-formylation enzyme TrmE
SC-57 and SC-532	RNA Metabolism	RNA processing and modification	tRNA modification Bacteria	Iron-sulfur cluster assembly ATPase protein SufC
SC-57 and SC-532	RNA Metabolism	RNA processing and modification	tRNA modification Bacteria	Iron-sulfur cluster assembly protein SufB
SC-57 and SC-532	RNA Metabolism	RNA processing and modification	tRNA modification Bacteria	Iron-sulfur cluster assembly protein SufD
SC-57 and SC-532	RNA Metabolism	RNA processing and modification	tRNA modification Bacteria	LSU m3Psi1915 methyltransferase RlmH
SC-57 and SC-532	RNA Metabolism	RNA processing and modification	tRNA modification Bacteria	Putative tRNA-m1A22 methylase
SC-57 and SC-532	RNA Metabolism	RNA processing and modification	tRNA modification Bacteria	Queuosine Biosynthesis QueC ATPase
SC-57 and SC-532	RNA Metabolism	RNA processing and modification	tRNA modification Bacteria	Queuosine Biosynthesis QueE Radical SAM
SC-57 and SC-532	RNA Metabolism	RNA processing and modification	tRNA modification Bacteria	Queuosine biosynthesis QueD, PTPS-I
SC-57 and SC-532	RNA Metabolism	RNA processing and modification	tRNA modification Bacteria	S-adenosylmethionine:tRNA ribosyltransferase-isomerase (EC 5.-.-.-)
SC-57 and SC-532	RNA Metabolism	RNA processing and modification	tRNA modification Bacteria	tRNA (Guanine37-N1) -methyltransferase (EC 2.1.1.31)
SC-57 and SC-532	RNA Metabolism	RNA processing and modification	tRNA modification Bacteria	tRNA (guanine46-N7-)-methyltransferase (EC 2.1.1.33)
SC-57 and SC-532	RNA Metabolism	RNA processing and modification	tRNA modification Bacteria	tRNA (uridine-5-oxyacetic acid methyl ester) 34 synthase
SC-57 and SC-532	RNA Metabolism	RNA processing and modification	tRNA modification Bacteria	tRNA S(4)U 4-thiouridine synthase (former ThiI)
SC-57 and SC-532	RNA Metabolism	RNA processing and modification	tRNA modification Bacteria	tRNA dihydrouridine synthase B (EC 1.-.-.-)
SC-57 and SC-532	RNA Metabolism	RNA processing and modification	tRNA modification Bacteria	tRNA dimethylallyltransferase (EC 2.5.1.75)
SC-57 and SC-532	RNA Metabolism	RNA processing and modification	tRNA modification Bacteria	tRNA pseudouridine synthase A (EC 4.2.1.70)
SC-57 and SC-532	RNA Metabolism	RNA processing and modification	tRNA modification Bacteria	tRNA pseudouridine synthase B (EC 4.2.1.70)
SC-57 and SC-532	RNA Metabolism	RNA processing and modification	tRNA modification Bacteria	tRNA uridine 5-carboxymethylaminomethyl modification enzyme GidA
SC-57 and SC-532	RNA Metabolism	RNA processing and modification	tRNA modification Bacteria	tRNA(Ile)-lysidine synthetase (EC 6.3.4.19)
SC-57 and SC-532	RNA Metabolism	RNA processing and modification	tRNA modification Bacteria	tRNA-guanine transglycosylase (EC 2.4.2.29)
SC-57 and SC-532	RNA Metabolism	RNA processing and modification	tRNA modification Bacteria	tRNA-i(6)A37 methylthiotransferase
SC-57 and SC-532	RNA Metabolism	RNA processing and modification	tRNA modification Bacteria	tRNA-specific adenosine-34 deaminase (EC 3.5.4.-)
SC-57 and SC-532	RNA Metabolism	RNA processing and modification	tRNA modification Bacteria	tRNA:m(5)U-54 MTase gid
SC-57 and SC-532	RNA Metabolism	RNA processing and modification	tRNA nucleotidyltransferase	tRNA nucleotidyltransferase (EC 2.7.7.21) (EC 2.7.7.25)
SC-57 and SC-532	RNA Metabolism	RNA processing and modification	tRNA processing	Ribonuclease P protein component (EC 3.1.26.5)
SC-57 and SC-532	RNA Metabolism	RNA processing and modification	tRNA processing	Ribonuclease Z (EC 3.1.26.11)
SC-57 and SC-532	RNA Metabolism	RNA processing and modification	tRNA processing	tRNA dimethylallyltransferase (EC 2.5.1.75)
SC-57 and SC-532	RNA Metabolism	RNA processing and modification	tRNA processing	tRNA pseudouridine synthase A (EC 4.2.1.70)
SC-57 and SC-532	RNA Metabolism	RNA processing and modification	tRNA processing	tRNA pseudouridine synthase B (EC 4.2.1.70)
SC-57 and SC-532	RNA Metabolism	RNA processing and modification	tRNA processing	tRNA(Ile)-lysidine synthetase (EC 6.3.4.19)
SC-57 and SC-532	RNA Metabolism	RNA processing and modification	tRNA processing	tRNA-i(6)A37 methylthiotransferase
SC-57 and SC-532	RNA Metabolism	RNA processing and modification	tRNA processing	tRNA-specific adenosine-34 deaminase (EC 3.5.4.-)
SC-57 and SC-532	RNA Metabolism	Transcription	RNA polymerase bacterial	DNA-directed RNA polymerase alpha subunit (EC 2.7.7.6)
SC-57 and SC-532	RNA Metabolism	Transcription	RNA polymerase bacterial	DNA-directed RNA polymerase beta subunit (EC 2.7.7.6)
SC-57 and SC-532	RNA Metabolism	Transcription	RNA polymerase bacterial	DNA-directed RNA polymerase beta&#39; subunit (EC 2.7.7.6)
SC-57 and SC-532	RNA Metabolism	Transcription	RNA polymerase bacterial	DNA-directed RNA polymerase delta subunit (EC 2.7.7.6)
SC-57 and SC-532	RNA Metabolism	Transcription	RNA polymerase bacterial	DNA-directed RNA polymerase omega subunit (EC 2.7.7.6)
SC-57 and SC-532	RNA Metabolism	Transcription	Rrf2 family transcriptional regulators	Iron-sulfur cluster regulator IscR
SC-57 and SC-532	RNA Metabolism	Transcription	Rrf2 family transcriptional regulators	Rrf2 family transcriptional regulator
SC-57 and SC-532	RNA Metabolism	Transcription	Rrf2 family transcriptional regulators	Rrf2 family transcriptional regulator, group III
SC-57 and SC-532	RNA Metabolism	Transcription	Transcription factors bacterial	COG2740: Predicted nucleic-acid-binding protein implicated in transcription termination
SC-57 and SC-532	RNA Metabolism	Transcription	Transcription factors bacterial	FIG000325: clustered with transcription termination protein NusA
SC-57 and SC-532	RNA Metabolism	Transcription	Transcription factors bacterial	Transcription accessory protein (S1 RNA-binding domain)
SC-57 and SC-532	RNA Metabolism	Transcription	Transcription factors bacterial	Transcription antitermination protein NusG
SC-57 and SC-532	RNA Metabolism	Transcription	Transcription factors bacterial	Transcription elongation factor GreA
SC-57 and SC-532	RNA Metabolism	Transcription	Transcription factors bacterial	Transcription termination factor Rho
SC-57 and SC-532	RNA Metabolism	Transcription	Transcription factors bacterial	Transcription termination protein NusA
SC-57 and SC-532	RNA Metabolism	Transcription	Transcription factors bacterial	Transcription termination protein NusB
SC-57 and SC-532	RNA Metabolism	Transcription	Transcription factors bacterial	Transcription-repair coupling factor
SC-57 and SC-532	RNA Metabolism	Transcription	Transcription factors bacterial	ribosomal protein L7Ae family protein
SC-57 and SC-532	RNA Metabolism	Transcription	Transcription initiation, bacterial sigma factors	RNA polymerase sigma factor RpoD
SC-57 and SC-532	RNA Metabolism	Transcription	Transcription initiation, bacterial sigma factors	RNA polymerase sigma factor RpoE
SC-57 and SC-532	RNA Metabolism	Transcription	Transcription initiation, bacterial sigma factors	RNA polymerase sigma factor SigB
SC-57 and SC-532	Regulation and Cell signaling	Programmed Cell Death and Toxin-antitoxin Systems	Murein hydrolase regulation and cell death	Antiholin-like protein LrgA
SC-57 and SC-532	Regulation and Cell signaling	Programmed Cell Death and Toxin-antitoxin Systems	Murein hydrolase regulation and cell death	Autolysis histidine kinase LytS
SC-57 and SC-532	Regulation and Cell signaling	Programmed Cell Death and Toxin-antitoxin Systems	Murein hydrolase regulation and cell death	Autolysis response regulater LytR
SC-57 and SC-532	Regulation and Cell signaling	Programmed Cell Death and Toxin-antitoxin Systems	Murein hydrolase regulation and cell death	CidA-associated membrane protein CidB
SC-57 and SC-532	Regulation and Cell signaling	Programmed Cell Death and Toxin-antitoxin Systems	Murein hydrolase regulation and cell death	Cytidine deaminase (EC 3.5.4.5)
SC-57 and SC-532	Regulation and Cell signaling	Programmed Cell Death and Toxin-antitoxin Systems	Murein hydrolase regulation and cell death	Holin-like protein CidA
SC-57 and SC-532	Regulation and Cell signaling	Programmed Cell Death and Toxin-antitoxin Systems	Murein hydrolase regulation and cell death	LrgA-associated membrane protein LrgB
SC-57 and SC-532	Regulation and Cell signaling	Programmed Cell Death and Toxin-antitoxin Systems	Murein hydrolase regulation and cell death	LysR family regulatory protein CidR
SC-57 and SC-532	Regulation and Cell signaling	Programmed Cell Death and Toxin-antitoxin Systems	Murein hydrolase regulation and cell death	Preprotein translocase subunit SecG (TC 3.A.5.1.1)
SC-57 and SC-532	Regulation and Cell signaling	Programmed Cell Death and Toxin-antitoxin Systems	Murein hydrolase regulation and cell death	Pyruvate oxidase, CidC
SC-57 and SC-532	Regulation and Cell signaling	Programmed Cell Death and Toxin-antitoxin Systems	Phd-Doc, YdcE-YdcD toxin-antitoxin (programmed cell death) systems	Death on curing protein, Doc toxin
SC-57 and SC-532	Regulation and Cell signaling	Programmed Cell Death and Toxin-antitoxin Systems	Phd-Doc, YdcE-YdcD toxin-antitoxin (programmed cell death) systems	Prevent host death protein, Phd antitoxin
SC-57 and SC-532	Regulation and Cell signaling	Programmed Cell Death and Toxin-antitoxin Systems	Phd-Doc, YdcE-YdcD toxin-antitoxin (programmed cell death) systems	Programmed cell death toxin YdcE
SC-57 and SC-532	Regulation and Cell signaling	Programmed Cell Death and Toxin-antitoxin Systems	Toxin-antitoxin replicon stabilization systems	HigA protein (antitoxin to HigB)
SC-57 and SC-532	Regulation and Cell signaling	Quorum sensing and biofilm formation	Biofilm formation in Staphylococcus	Bifunctional autolysin Atl
SC-57 and SC-532	Regulation and Cell signaling	Quorum sensing and biofilm formation	Biofilm formation in Staphylococcus	Polysaccharide intercellular adhesin (PIA) biosynthesis protein IcaC
SC-57 and SC-532	Regulation and Cell signaling	Quorum sensing and biofilm formation	Biofilm formation in Staphylococcus	RNA polymerase sigma factor SigB
SC-57 and SC-532	Regulation and Cell signaling	Quorum sensing and biofilm formation	Biofilm formation in Staphylococcus	Staphylococcal accessory regulator A (SarA)
SC-57 and SC-532	Regulation and Cell signaling	Quorum sensing and biofilm formation	Biofilm formation in Staphylococcus	Teicoplanin-resistance associated HTH-type transcriptional regulator TcaR
SC-57 and SC-532	Regulation and Cell signaling	Quorum sensing and biofilm formation	Biofilm formation in Staphylococcus	Transcriptional regulator of biofilm formation (AraC/XylS family)
SC-57 and SC-532	Regulation and Cell signaling	Regulation of virulence	VraSR and LiaSR two-component regulatory systems	Sensor histidine kinase VraS
SC-57 and SC-532	Regulation and Cell signaling	Regulation of virulence	VraSR and LiaSR two-component regulatory systems	Transporter associated with VraSR
SC-57 and SC-532	Regulation and Cell signaling	Regulation of virulence	VraSR and LiaSR two-component regulatory systems	Two component transcriptional regulator VraR
SC-57 and SC-532	Regulation and Cell signaling	no subcategory	Cell envelope-associated LytR-CpsA-Psr transcriptional attenuators	Cell envelope-associated transcriptional attenuator LytR-CpsA-Psr, subfamily F2 (as in PMID19099556)
SC-57 and SC-532	Regulation and Cell signaling	no subcategory	Cell envelope-associated LytR-CpsA-Psr transcriptional attenuators	Peptide methionine sulfoxide reductase regulator MsrR
SC-57 and SC-532	Regulation and Cell signaling	no subcategory	HPr catabolite repression system	Catabolite control protein A
SC-57 and SC-532	Regulation and Cell signaling	no subcategory	HPr catabolite repression system	HPr kinase/phosphorylase (EC 2.7.1.-) (EC 2.7.4.-)
SC-57 and SC-532	Regulation and Cell signaling	no subcategory	LysR-family proteins in Escherichia coli	Cys regulon transcriptional activator CysB
SC-57 and SC-532	Regulation and Cell signaling	no subcategory	Sex pheromones in Enterococcus faecalis and other Firmicutes	Heptaprenyl diphosphate synthase component I (EC 2.5.1.30)
SC-57 and SC-532	Regulation and Cell signaling	no subcategory	Sex pheromones in Enterococcus faecalis and other Firmicutes	Heptaprenyl diphosphate synthase component II (EC 2.5.1.30)
SC-57 and SC-532	Regulation and Cell signaling	no subcategory	Sex pheromones in Enterococcus faecalis and other Firmicutes	Lipoprotein signal peptidase (EC 3.4.23.36)
SC-57 and SC-532	Regulation and Cell signaling	no subcategory	Sex pheromones in Enterococcus faecalis and other Firmicutes	Oligopeptide ABC transporter, periplasmic oligopeptide-binding protein OppA (TC 3.A.1.5.1)
SC-57 and SC-532	Regulation and Cell signaling	no subcategory	Sex pheromones in Enterococcus faecalis and other Firmicutes	Putative pheromone cAM373 precursor lipoprotein CamS
SC-57 and SC-532	Regulation and Cell signaling	no subcategory	Stringent Response, (p)ppGpp metabolism	GTP pyrophosphokinase (EC 2.7.6.5), (p)ppGpp synthetase I
SC-57 and SC-532	Regulation and Cell signaling	no subcategory	cAMP signaling in bacteria	ATP-dependent Clp protease proteolytic subunit (EC 3.4.21.92)
SC-57 and SC-532	Regulation and Cell signaling	no subcategory	cAMP signaling in bacteria	Adenine phosphoribosyltransferase (EC 2.4.2.7)
SC-57 and SC-532	Regulation and Cell signaling	no subcategory	cAMP signaling in bacteria	Adenylate cyclase (EC 4.6.1.1)
SC-57 and SC-532	Regulation and Cell signaling	no subcategory	cAMP signaling in bacteria	Prophage Clp protease-like protein
SC-57 and SC-532	Regulons	Atomic Regulons	ar-104-EC Molybdenum cofactor biosynthesis moaABCDE	Molybdenum cofactor biosynthesis protein MoaA
SC-57 and SC-532	Regulons	Atomic Regulons	ar-104-EC Molybdenum cofactor biosynthesis moaABCDE	Molybdenum cofactor biosynthesis protein MoaB
SC-57 and SC-532	Regulons	Atomic Regulons	ar-104-EC Molybdenum cofactor biosynthesis moaABCDE	Molybdenum cofactor biosynthesis protein MoaC
SC-57 and SC-532	Regulons	Atomic Regulons	ar-104-EC Molybdenum cofactor biosynthesis moaABCDE	Molybdenum cofactor biosynthesis protein MoaD
SC-57 and SC-532	Regulons	Atomic Regulons	ar-104-EC Molybdenum cofactor biosynthesis moaABCDE	Molybdenum cofactor biosynthesis protein MoaE
SC-57 and SC-532	Regulons	Atomic Regulons	ar-431-EC Molybdopterin-guanine dinucleotide biosynthesis	Molybdopterin-guanine dinucleotide biosynthesis protein MobA
SC-57 and SC-532	Regulons	Atomic Regulons	ar-431-EC Molybdopterin-guanine dinucleotide biosynthesis	Molybdopterin-guanine dinucleotide biosynthesis protein MobB
SC-57 and SC-532	Respiration	Electron accepting reactions	Anaerobic respiratory reductases	Arsenate reductase (EC 1.20.4.1)
SC-57 and SC-532	Respiration	Electron accepting reactions	Terminal cytochrome C oxidases	quinol oxidase polypeptide I QoxB (EC:1.9.3.-)
SC-57 and SC-532	Respiration	Electron accepting reactions	Terminal cytochrome C oxidases	quinol oxidase polypeptide II QoxA (EC:1.9.3.-)
SC-57 and SC-532	Respiration	Electron accepting reactions	Terminal cytochrome C oxidases	quinol oxidase polypeptide III QoxC (EC:1.9.3.-)
SC-57 and SC-532	Respiration	Electron accepting reactions	Terminal cytochrome C oxidases	quinol oxidase polypeptide IV QoxD (EC:1.9.3.-)
SC-57 and SC-532	Respiration	Electron accepting reactions	Terminal cytochrome d ubiquinol oxidases	Cytochrome d ubiquinol oxidase subunit I (EC 1.10.3.-)
SC-57 and SC-532	Respiration	Electron accepting reactions	Terminal cytochrome d ubiquinol oxidases	Cytochrome d ubiquinol oxidase subunit II (EC 1.10.3.-)
SC-57 and SC-532	Respiration	Electron accepting reactions	Terminal cytochrome d ubiquinol oxidases	Transport ATP-binding protein CydC
SC-57 and SC-532	Respiration	Electron accepting reactions	Terminal cytochrome d ubiquinol oxidases	Transport ATP-binding protein CydD
SC-57 and SC-532	Respiration	Electron accepting reactions	Terminal cytochrome oxidases	Cytochrome d ubiquinol oxidase subunit I (EC 1.10.3.-)
SC-57 and SC-532	Respiration	Electron accepting reactions	Terminal cytochrome oxidases	Cytochrome d ubiquinol oxidase subunit II (EC 1.10.3.-)
SC-57 and SC-532	Respiration	Electron accepting reactions	Terminal cytochrome oxidases	Transport ATP-binding protein CydC
SC-57 and SC-532	Respiration	Electron accepting reactions	Terminal cytochrome oxidases	Transport ATP-binding protein CydD
SC-57 and SC-532	Respiration	Electron donating reactions	Respiratory dehydrogenases 1	Aerobic glycerol-3-phosphate dehydrogenase (EC 1.1.5.3)
SC-57 and SC-532	Respiration	Electron donating reactions	Respiratory dehydrogenases 1	NADH dehydrogenase (EC 1.6.99.3)
SC-57 and SC-532	Respiration	Electron donating reactions	Respiratory dehydrogenases 1	Proline dehydrogenase (EC 1.5.99.8) (Proline oxidase)
SC-57 and SC-532	Respiration	Electron donating reactions	Succinate dehydrogenase	Succinate dehydrogenase cytochrome b558 subunit
SC-57 and SC-532	Respiration	Electron donating reactions	Succinate dehydrogenase	Succinate dehydrogenase flavoprotein subunit (EC 1.3.99.1)
SC-57 and SC-532	Respiration	Electron donating reactions	Succinate dehydrogenase	Succinate dehydrogenase iron-sulfur protein (EC 1.3.99.1)
SC-57 and SC-532	Respiration	no subcategory	Biogenesis of cytochrome c oxidases	Heme A synthase, cytochrome oxidase biogenesis protein Cox15-CtaA
SC-57 and SC-532	Respiration	no subcategory	Biogenesis of cytochrome c oxidases	Heme O synthase, protoheme IX farnesyltransferase (EC 2.5.1.-) COX10-CtaB
SC-57 and SC-532	Respiration	no subcategory	Formate hydrogenase	Formate dehydrogenase chain D (EC 1.2.1.2)
SC-57 and SC-532	Respiration	no subcategory	Formate hydrogenase	Formate dehydrogenase related protein
SC-57 and SC-532	Respiration	no subcategory	Formate hydrogenase	Hypothetical protein YrhD
SC-57 and SC-532	Respiration	no subcategory	Quinone oxidoreductase family	Putative oxidoreductase YncB
SC-57 and SC-532	Respiration	no subcategory	Soluble cytochromes and functionally related electron carriers	Ferredoxin
SC-57 and SC-532	Secondary Metabolism	Plant Hormones	Auxin biosynthesis	Anthranilate phosphoribosyltransferase (EC 2.4.2.18)
SC-57 and SC-532	Secondary Metabolism	Plant Hormones	Auxin biosynthesis	Phosphoribosylanthranilate isomerase (EC 5.3.1.24)
SC-57 and SC-532	Secondary Metabolism	Plant Hormones	Auxin biosynthesis	Tryptophan synthase alpha chain (EC 4.2.1.20)
SC-57 and SC-532	Secondary Metabolism	Plant Hormones	Auxin biosynthesis	Tryptophan synthase beta chain (EC 4.2.1.20)
SC-57 and SC-532	Secondary Metabolism	no subcategory	Thiazole- oxazole-modified microcin (TOMM) synthesis	Streptolysin S biosynthesis protein B (SagB)
SC-57 and SC-532	Secondary Metabolism	no subcategory	Thiazole- oxazole-modified microcin (TOMM) synthesis	Streptolysin S biosynthesis protein C (SagC)
SC-57 and SC-532	Secondary Metabolism	no subcategory	Thiazole- oxazole-modified microcin (TOMM) synthesis	Streptolysin S biosynthesis protein D (SagD)
SC-57 and SC-532	Stress Response	Cold shock	Cold shock, CspA family of proteins	Cold shock protein CspA
SC-57 and SC-532	Stress Response	Heat shock	Heat shock dnaK gene cluster extended	Chaperone protein DnaJ
SC-57 and SC-532	Stress Response	Heat shock	Heat shock dnaK gene cluster extended	Chaperone protein DnaK
SC-57 and SC-532	Stress Response	Heat shock	Heat shock dnaK gene cluster extended	DNA replication intiation control protein YabA
SC-57 and SC-532	Stress Response	Heat shock	Heat shock dnaK gene cluster extended	FIG009886: phosphoesterase
SC-57 and SC-532	Stress Response	Heat shock	Heat shock dnaK gene cluster extended	Heat shock protein GrpE
SC-57 and SC-532	Stress Response	Heat shock	Heat shock dnaK gene cluster extended	Heat-inducible transcription repressor HrcA
SC-57 and SC-532	Stress Response	Heat shock	Heat shock dnaK gene cluster extended	Hypothetical radical SAM family enzyme in heat shock gene cluster, similarity with CPO of BS HemN-type
SC-57 and SC-532	Stress Response	Heat shock	Heat shock dnaK gene cluster extended	Nucleoside 5-triphosphatase RdgB (dHAPTP, dITP, XTP-specific) (EC 3.6.1.15)
SC-57 and SC-532	Stress Response	Heat shock	Heat shock dnaK gene cluster extended	Ribosomal RNA small subunit methyltransferase E (EC 2.1.1.-)
SC-57 and SC-532	Stress Response	Heat shock	Heat shock dnaK gene cluster extended	Ribosomal protein L11 methyltransferase (EC 2.1.1.-)
SC-57 and SC-532	Stress Response	Heat shock	Heat shock dnaK gene cluster extended	Ribosome-associated heat shock protein implicated in the recycling of the 50S subunit (S4 paralog)
SC-57 and SC-532	Stress Response	Heat shock	Heat shock dnaK gene cluster extended	Signal peptidase-like protein
SC-57 and SC-532	Stress Response	Heat shock	Heat shock dnaK gene cluster extended	Translation elongation factor LepA
SC-57 and SC-532	Stress Response	Heat shock	Heat shock dnaK gene cluster extended	rRNA small subunit methyltransferase I
SC-57 and SC-532	Stress Response	Heat shock	Heat shock dnaK gene cluster extended	tRNA-t(6)A37 methylthiotransferase
SC-57 and SC-532	Stress Response	Heat shock	Heat shock dnaK gene cluster extended	tmRNA-binding protein SmpB
SC-57 and SC-532	Stress Response	Osmotic stress	Choline and Betaine Uptake and Betaine Biosynthesis	Betaine aldehyde dehydrogenase (EC 1.2.1.8)
SC-57 and SC-532	Stress Response	Osmotic stress	Choline and Betaine Uptake and Betaine Biosynthesis	Choline dehydrogenase (EC 1.1.99.1)
SC-57 and SC-532	Stress Response	Osmotic stress	Choline and Betaine Uptake and Betaine Biosynthesis	Glycine betaine ABC transport system, ATP-binding protein OpuAA (EC 3.6.3.32)
SC-57 and SC-532	Stress Response	Osmotic stress	Choline and Betaine Uptake and Betaine Biosynthesis	Glycine betaine transporter OpuD
SC-57 and SC-532	Stress Response	Osmotic stress	Choline and Betaine Uptake and Betaine Biosynthesis	High-affinity choline uptake protein BetT
SC-57 and SC-532	Stress Response	Osmotic stress	Choline and Betaine Uptake and Betaine Biosynthesis	L-proline glycine betaine binding ABC transporter protein ProX (TC 3.A.1.12.1)
SC-57 and SC-532	Stress Response	Osmotic stress	Choline and Betaine Uptake and Betaine Biosynthesis	Osmotically activated L-carnitine/choline ABC transporter, ATP-binding protein OpuCA
SC-57 and SC-532	Stress Response	Osmotic stress	Choline and Betaine Uptake and Betaine Biosynthesis	Osmotically activated L-carnitine/choline ABC transporter, permease protein OpuCB
SC-57 and SC-532	Stress Response	Osmotic stress	Choline and Betaine Uptake and Betaine Biosynthesis	Osmotically activated L-carnitine/choline ABC transporter, permease protein OpuCD
SC-57 and SC-532	Stress Response	Osmotic stress	Choline and Betaine Uptake and Betaine Biosynthesis	Osmotically activated L-carnitine/choline ABC transporter, substrate-binding protein OpuCC
SC-57 and SC-532	Stress Response	Osmotic stress	Osmoregulation	Glycerol uptake facilitator protein
SC-57 and SC-532	Stress Response	Oxidative stress	Cluster containing Glutathione synthetase	Putative Holliday junction resolvase YggF
SC-57 and SC-532	Stress Response	Oxidative stress	Cluster containing Glutathione synthetase	Ribosomal RNA small subunit methyltransferase E (EC 2.1.1.-)
SC-57 and SC-532	Stress Response	Oxidative stress	CoA disulfide thiol-disulfide redox system	CoA-disulfide reductase (EC 1.8.1.14)
SC-57 and SC-532	Stress Response	Oxidative stress	Glutaredoxins	Flavohemoprotein (Hemoglobin-like protein) (Flavohemoglobin) (Nitric oxide dioxygenase) (EC 1.14.12.17)
SC-57 and SC-532	Stress Response	Oxidative stress	Glutaredoxins	Glutaredoxin-like protein NrdH, required for reduction of Ribonucleotide reductase class Ib
SC-57 and SC-532	Stress Response	Oxidative stress	Glutathione: Non-redox reactions	Hydroxyacylglutathione hydrolase (EC 3.1.2.6)
SC-57 and SC-532	Stress Response	Oxidative stress	Glutathione: Redox cycle	Glutaredoxin-like protein NrdH, required for reduction of Ribonucleotide reductase class Ib
SC-57 and SC-532	Stress Response	Oxidative stress	Oxidative stress	Catalase (EC 1.11.1.6)
SC-57 and SC-532	Stress Response	Oxidative stress	Oxidative stress	Ferric uptake regulation protein FUR
SC-57 and SC-532	Stress Response	Oxidative stress	Oxidative stress	Ferroxidase (EC 1.16.3.1)
SC-57 and SC-532	Stress Response	Oxidative stress	Oxidative stress	Iron-binding ferritin-like antioxidant protein
SC-57 and SC-532	Stress Response	Oxidative stress	Oxidative stress	Manganese superoxide dismutase (EC 1.15.1.1)
SC-57 and SC-532	Stress Response	Oxidative stress	Oxidative stress	Non-specific DNA-binding protein Dps
SC-57 and SC-532	Stress Response	Oxidative stress	Oxidative stress	Organic hydroperoxide resistance protein
SC-57 and SC-532	Stress Response	Oxidative stress	Oxidative stress	Peroxide stress regulator PerR, FUR family
SC-57 and SC-532	Stress Response	Oxidative stress	Oxidative stress	Redox-sensitive transcriptional regulator (AT-rich DNA-binding protein)
SC-57 and SC-532	Stress Response	Oxidative stress	Oxidative stress	Superoxide dismutase [Fe] (EC 1.15.1.1)
SC-57 and SC-532	Stress Response	Oxidative stress	Oxidative stress	Zinc uptake regulation protein ZUR
SC-57 and SC-532	Stress Response	Oxidative stress	Protection from Reactive Oxygen Species	Catalase (EC 1.11.1.6)
SC-57 and SC-532	Stress Response	Oxidative stress	Protection from Reactive Oxygen Species	Manganese superoxide dismutase (EC 1.15.1.1)
SC-57 and SC-532	Stress Response	Oxidative stress	Protection from Reactive Oxygen Species	Superoxide dismutase [Fe] (EC 1.15.1.1)
SC-57 and SC-532	Stress Response	Oxidative stress	Redox-dependent regulation of nucleus processes	NAD-dependent glyceraldehyde-3-phosphate dehydrogenase (EC 1.2.1.12)
SC-57 and SC-532	Stress Response	Oxidative stress	Redox-dependent regulation of nucleus processes	NAD-dependent protein deacetylase of SIR2 family
SC-57 and SC-532	Stress Response	Oxidative stress	Redox-dependent regulation of nucleus processes	NADPH-dependent glyceraldehyde-3-phosphate dehydrogenase (EC 1.2.1.13)
SC-57 and SC-532	Stress Response	Oxidative stress	Redox-dependent regulation of nucleus processes	Nicotinamidase (EC 3.5.1.19)
SC-57 and SC-532	Stress Response	Oxidative stress	Redox-dependent regulation of nucleus processes	Nicotinate phosphoribosyltransferase (EC 2.4.2.11)
SC-57 and SC-532	Stress Response	no subcategory	Bacterial hemoglobins	Flavohemoprotein (Hemoglobin-like protein) (Flavohemoglobin) (Nitric oxide dioxygenase) (EC 1.14.12.17)
SC-57 and SC-532	Stress Response	no subcategory	Bacterial hemoglobins	Hemoglobin-like protein HbO
SC-57 and SC-532	Stress Response	no subcategory	Carbon Starvation	Carbon starvation protein A
SC-57 and SC-532	Stress Response	no subcategory	Flavohaemoglobin	ABC-type Fe3+-siderophore transport system, permease 2 component
SC-57 and SC-532	Stress Response	no subcategory	Flavohaemoglobin	Flavohemoprotein (Hemoglobin-like protein) (Flavohemoglobin) (Nitric oxide dioxygenase) (EC 1.14.12.17)
SC-57 and SC-532	Stress Response	no subcategory	Hfl operon	GTP-binding protein HflX
SC-57 and SC-532	Stress Response	no subcategory	Hfl operon	RNA-binding protein Hfq
SC-57 and SC-532	Stress Response	no subcategory	SigmaB stress responce regulation	RNA polymerase sigma factor SigB
SC-57 and SC-532	Stress Response	no subcategory	SigmaB stress responce regulation	Serine phosphatase RsbU, regulator of sigma subunit
SC-57 and SC-532	Stress Response	no subcategory	SigmaB stress responce regulation	Serine-protein kinase RsbW (EC 2.7.11.1)
SC-57 and SC-532	Sulfur Metabolism	Inorganic sulfur assimilation	Inorganic Sulfur Assimilation	Adenylyl-sulfate reductase [thioredoxin] (EC 1.8.4.10)
SC-57 and SC-532	Sulfur Metabolism	Inorganic sulfur assimilation	Inorganic Sulfur Assimilation	Adenylylsulfate kinase (EC 2.7.1.25)
SC-57 and SC-532	Sulfur Metabolism	Inorganic sulfur assimilation	Inorganic Sulfur Assimilation	Ferredoxin
SC-57 and SC-532	Sulfur Metabolism	Inorganic sulfur assimilation	Inorganic Sulfur Assimilation	Phosphoadenylyl-sulfate reductase [thioredoxin] (EC 1.8.4.8)
SC-57 and SC-532	Sulfur Metabolism	Inorganic sulfur assimilation	Inorganic Sulfur Assimilation	Sulfate adenylyltransferase, dissimilatory-type (EC 2.7.7.4)
SC-57 and SC-532	Sulfur Metabolism	Inorganic sulfur assimilation	Inorganic Sulfur Assimilation	Sulfite reductase [NADPH] flavoprotein alpha-component (EC 1.8.1.2)
SC-57 and SC-532	Sulfur Metabolism	Inorganic sulfur assimilation	Inorganic Sulfur Assimilation	Sulfite reductase [NADPH] hemoprotein beta-component (EC 1.8.1.2)
SC-57 and SC-532	Sulfur Metabolism	Organic sulfur assimilation	Alkanesulfonates Utilization	FMN reductase (EC 1.5.1.29)
SC-57 and SC-532	Sulfur Metabolism	Organic sulfur assimilation	L-Cystine Uptake and Metabolism	Bacterial luciferase family protein YtmO, in cluster with L-cystine ABC transporter
SC-57 and SC-532	Sulfur Metabolism	Organic sulfur assimilation	L-Cystine Uptake and Metabolism	Cystathionine beta-lyase (EC 4.4.1.8)
SC-57 and SC-532	Sulfur Metabolism	Organic sulfur assimilation	L-Cystine Uptake and Metabolism	Cystathionine gamma-synthase (EC 2.5.1.48)
SC-57 and SC-532	Sulfur Metabolism	Organic sulfur assimilation	L-Cystine Uptake and Metabolism	L-cystine uptake protein TcyP
SC-57 and SC-532	Sulfur Metabolism	no subcategory	Galactosylceramide and Sulfatide metabolism	Beta-galactosidase (EC 3.2.1.23)
SC-57 and SC-532	Sulfur Metabolism	no subcategory	Thioredoxin-disulfide reductase	Alkyl hydroperoxide reductase protein C (EC 1.6.4.-)
SC-57 and SC-532	Sulfur Metabolism	no subcategory	Thioredoxin-disulfide reductase	Alkyl hydroperoxide reductase protein F (EC 1.6.4.-)
SC-57 and SC-532	Sulfur Metabolism	no subcategory	Thioredoxin-disulfide reductase	Thiol peroxidase, Bcp-type (EC 1.11.1.15)
SC-57 and SC-532	Sulfur Metabolism	no subcategory	Thioredoxin-disulfide reductase	Thiol peroxidase, Tpx-type (EC 1.11.1.15)
SC-57 and SC-532	Sulfur Metabolism	no subcategory	Thioredoxin-disulfide reductase	Thioredoxin reductase (EC 1.8.1.9)
SC-57 and SC-532	Virulence, Disease and Defense	Adhesion	Adhesins in Staphylococcus	Bifunctional autolysin Atl
SC-57 and SC-532	Virulence, Disease and Defense	Adhesion	Adhesins in Staphylococcus	Elastin binding protein EbpS
SC-57 and SC-532	Virulence, Disease and Defense	Adhesion	Adhesins in Staphylococcus	Predicted cell-wall-anchored protein SasF (LPXAG motif)
SC-57 and SC-532	Virulence, Disease and Defense	Adhesion	Streptococcus pyogenes recombinatorial zone	Chaperonin (heat shock protein 33)
SC-57 and SC-532	Virulence, Disease and Defense	Adhesion	Streptococcus pyogenes recombinatorial zone	Fibronectin-binding protein
SC-57 and SC-532	Virulence, Disease and Defense	Bacteriocins, ribosomally synthesized antibacterial peptides	Bacitracin Stress Response	Bacitracin export ATP-binding protein BceA
SC-57 and SC-532	Virulence, Disease and Defense	Bacteriocins, ribosomally synthesized antibacterial peptides	Bacitracin Stress Response	Bacitracin export permease protein BceB
SC-57 and SC-532	Virulence, Disease and Defense	Bacteriocins, ribosomally synthesized antibacterial peptides	Bacitracin Stress Response	Two-component response regulator BceR
SC-57 and SC-532	Virulence, Disease and Defense	Bacteriocins, ribosomally synthesized antibacterial peptides	Bacitracin Stress Response	Two-component sensor histidine kinase BceS
SC-57 and SC-532	Virulence, Disease and Defense	Bacteriocins, ribosomally synthesized antibacterial peptides	Colicin V and Bacteriocin Production Cluster	Acetyl-coenzyme A carboxyl transferase beta chain (EC 6.4.1.2)
SC-57 and SC-532	Virulence, Disease and Defense	Bacteriocins, ribosomally synthesized antibacterial peptides	Colicin V and Bacteriocin Production Cluster	Amidophosphoribosyltransferase (EC 2.4.2.14)
SC-57 and SC-532	Virulence, Disease and Defense	Bacteriocins, ribosomally synthesized antibacterial peptides	Colicin V and Bacteriocin Production Cluster	Colicin V production protein
SC-57 and SC-532	Virulence, Disease and Defense	Bacteriocins, ribosomally synthesized antibacterial peptides	Colicin V and Bacteriocin Production Cluster	Dihydrofolate synthase (EC 6.3.2.12)
SC-57 and SC-532	Virulence, Disease and Defense	Bacteriocins, ribosomally synthesized antibacterial peptides	Colicin V and Bacteriocin Production Cluster	Folylpolyglutamate synthase (EC 6.3.2.17)
SC-57 and SC-532	Virulence, Disease and Defense	Bacteriocins, ribosomally synthesized antibacterial peptides	Colicin V and Bacteriocin Production Cluster	tRNA pseudouridine synthase A (EC 4.2.1.70)
SC-57 and SC-532	Virulence, Disease and Defense	Invasion and intracellular resistance	Mycobacterium virulence operon involved in DNA transcription	DNA-directed RNA polymerase beta subunit (EC 2.7.7.6)
SC-57 and SC-532	Virulence, Disease and Defense	Invasion and intracellular resistance	Mycobacterium virulence operon involved in DNA transcription	DNA-directed RNA polymerase beta&#39; subunit (EC 2.7.7.6)
SC-57 and SC-532	Virulence, Disease and Defense	Invasion and intracellular resistance	Mycobacterium virulence operon involved in protein synthesis (LSU ribosomal proteins)	LSU ribosomal protein L20p
SC-57 and SC-532	Virulence, Disease and Defense	Invasion and intracellular resistance	Mycobacterium virulence operon involved in protein synthesis (LSU ribosomal proteins)	LSU ribosomal protein L35p
SC-57 and SC-532	Virulence, Disease and Defense	Invasion and intracellular resistance	Mycobacterium virulence operon involved in protein synthesis (LSU ribosomal proteins)	Translation initiation factor 3
SC-57 and SC-532	Virulence, Disease and Defense	Invasion and intracellular resistance	Mycobacterium virulence operon involved in protein synthesis (SSU ribosomal proteins)	SSU ribosomal protein S12p (S23e)
SC-57 and SC-532	Virulence, Disease and Defense	Invasion and intracellular resistance	Mycobacterium virulence operon involved in protein synthesis (SSU ribosomal proteins)	SSU ribosomal protein S7p (S5e)
SC-57 and SC-532	Virulence, Disease and Defense	Invasion and intracellular resistance	Mycobacterium virulence operon involved in protein synthesis (SSU ribosomal proteins)	Translation elongation factor G
SC-57 and SC-532	Virulence, Disease and Defense	Invasion and intracellular resistance	Mycobacterium virulence operon involved in protein synthesis (SSU ribosomal proteins)	Translation elongation factor Tu
SC-57 and SC-532	Virulence, Disease and Defense	Resistance to antibiotics and toxic compounds	Aminoglycoside adenylyltransferases	Spectinomycin 9-O-adenylyltransferase
SC-57 and SC-532	Virulence, Disease and Defense	Resistance to antibiotics and toxic compounds	Arsenic resistance	Arsenate reductase (EC 1.20.4.1)
SC-57 and SC-532	Virulence, Disease and Defense	Resistance to antibiotics and toxic compounds	Arsenic resistance	Arsenic efflux pump protein
[truncated: 34 more rows]
